# Supplementary material for: Multiple Autopolyploid Arabidopsis lyrata Populations Stabilized by Long-Range Adaptive Introgression Across Eurasia
Source: Mol Biol Evol. 2025 Jul 24;42(8):msaf153. doi: 10.1093/molbev/msaf153 (PMC12342985; doi:10.1093/molbev/msaf153)
Supplement: msaf153_Supplementary_Data [file msaf153_supplementary_data.zip]

Archive with 7 entries (7 files):
- Supplementary Data 1.xlsx
- Supplementary Data 4 - Twisst.xlsx
- SupplementaryData2.pdf
- SupplementaryData3.fa
- SupplementaryData5.xlsx
- SupplementaryFigure5.pdf
- SupplementaryMaterials.pdf
