# Supplementary material for: Multiple Autopolyploid Arabidopsis lyrata Populations Stabilized by Long-Range Adaptive Introgression Across Eurasia
Source: Mol Biol Evol. 2025 Jul 24;42(8):msaf153. doi: 10.1093/molbev/msaf153 (PMC12342985; doi:10.1093/molbev/msaf153)
Supplement: msaf153_Supplementary_Data [file msaf153_supplementary_data.zip › Supplementary Data 1.xlsx]

## Sheet: Sheet1
accession	geo_pop (alison fsc test)	population	latitude	longitude	DNA extraction type	ploidy_man_curated	nquire ploidy	proportion_het%_to_NT1	Number_S_haplogroups	Species_fin	source	source_type	collector, comments	ENA accession
IRK-ID2040		East_Siberia_2n	51.92833	102.42666	type II	2	2	0.426673	2	A. lyrata	Institute SIPPB SB RAS	herbarium		ERS18382732
IRK-ID27652		East_Siberia_2n	58.7	103.0	type II	2	2	0.330585	1	A. lyrata	Institute SIPPB SB RAS	herbarium		ERS18382733
IRK-ID51710		East_Siberia_SC	52	102	type II	2	4	0.00451522	1	A. lyrata	Institute SIPPB SB RAS	herbarium		ERS18382734
SRR2040775		A. cebenensis			-					A. cebenensis	Novikova et al. 2016	published		SRR2040775
SRR2040776		A. cebenensis			-					A. cebenensis	Novikova et al. 2016	published		SRR2040776
SRR2040777		A. cebenensis			-					A. cebenensis	Novikova et al. 2016	published		SRR2040777
IRK-ID51711		East_Siberia_2n	51.90944	102.41111	type II	unsure	4	0.282894	2	A. lyrata	Institute SIPPB SB RAS	herbarium		ERS18382735
IRK-ID51712		East_Siberia_2n	51.93250	102.42278	type II	unsure	3	0.383348	2	A. lyrata	Institute SIPPB SB RAS	herbarium		ERS18382736
IRK-ID61141		East_Siberia_2n	51.94167	102.42056	type II	2	2	0.420163	2	A. lyrata	Institute SIPPB SB RAS	herbarium		ERS18382737
IRK-STAN		exclude	55.5	112.7	type II	2	2	0.43438	1	A. lyrata	Institute SIPPB SB RAS	herbarium		ERS18382738
IRKU048360		East_Siberia_2n	51.91752	102.721848	type II	unsure	2	0.51327	2	A. lyrata	Irkutsk State University	herbarium		ERS18382739
IRKU049793		exclude	57.5	116.55	type II	4	4	0.804123	2	A. lyrata	Irkutsk State University	herbarium		ERS18382740
SRR2040802		A. pedemontana			-					A. pedemontana	Novikova et al. 2016	published		SRR2040802
SRR2040803		A. pedemontana			-					A. pedemontana	Novikova et al. 2016	published		SRR2040803
IRKU049797		Central_Siberia_4n	51.94	102.7	type II	4	4	0.47676	3	A. lyrata	Irkutsk State University	herbarium		ERS18382741
IRKU049798		East_Siberia_2n	51.94	102.7	type II	2	2	0.429356	2	A. lyrata	Irkutsk State University	herbarium		ERS18382742
IRKU049802		exclude	72.5	105.17	type II	unsure	2	0.421543	3	A. lyrata	Irkutsk State University	herbarium		ERS18382743
IRKU049803		Central_Siberia_4n	75.375	105.366666	type II	4	4	0.612987	4	A. lyrata	Irkutsk State University	herbarium		ERS18382744
IRKU049804	Central_Siberia_2n	Central_Siberia_2n	72.5	105.17	type II	2	2	0.476854	2	A. lyrata	Irkutsk State University	herbarium		ERS18382745
IRKU084814		East_Siberia_2n	51.970047	102.448011	type II	2	2	0.411318	2	A. lyrata	Irkutsk State University	herbarium		ERS18382746
MW0079466		n/a	69.474793	166.586866	type I	2	2	0.267969	1	A. lyrata	Moscow University Herbarium	herbarium		ERS10113964
MW0079467_1		East_Siberia_2n	69.474793	166.61	type II	2	3	0.37225	2	A. lyrata	Moscow University Herbarium	herbarium		ERS18382748
MW0079472		exclude	63.13195	144.676274	type I	unsure	4	0.358392	1	A. lyrata	Moscow University Herbarium	herbarium		ERS18382749
MW0079473_1		East_Siberia_2n	63.13195	144.676274	type II	2	4	0.416165	2	A. lyrata	Moscow University Herbarium	herbarium		ERS18382750
MW0079478		Amur_Basin_2n	54.012285	127.423313	type I	2	2	0.311198	2	A. lyrata	Moscow University Herbarium	herbarium		ERS18382751
MW0079478_3		Amur_Basin_2n	54.012285	127.423313	type II	2	3	0.353384	2	A. lyrata	Moscow University Herbarium	herbarium		ERS18382752
MW0079479		Amur_Basin_2n	53.910706	127.414687	type I	2	2	0.333311	2	A. lyrata	Moscow University Herbarium	herbarium		ERS18382753
ERR3514883	VLH	Central_Europe_2n	47.90154	15.96864	-	2	2	0.286065	2	A. lyrata	Marburger et al. 2019	published		ERR3514883
ERR3514884	VLH	Central_Europe_2n	47.90154	15.96864	-	2	2	0.257885	2	A. lyrata	Marburger et al. 2019	published		ERR3514884
SRR2040797	VLH	Central_Europe_2n	47.91	15.97	-	2	2	0.370533	1	A. lyrata	Novikova et al. 2016	published		SRR2040797
SRR3111440	VLH	Central_Europe_2n	47.91	15.97	-	2	2	0.303678	2	A. lyrata	Novikova et al. 2016	published		SRR3111440
ERR3514885	VLH	Central_Europe_2n	47.92251	15.98176	-	2	2	0.322968	2	A. lyrata	Marburger et al. 2019	published		ERR3514885
ERR3514886	VLH	Central_Europe_2n	47.92251	15.98176	-	2	2	0.264523	2	A. lyrata	Marburger et al. 2019	published		ERR3514886
SRR3111441	VLH	Central_Europe_2n	47.97	16.16	-	2	2	0.346736	2	A. lyrata	Novikova et al. 2016	published		SRR3111441
ERR3514897	VLH	Central_Europe_2n	47.97978	16.16374	-	2	2	0.267524	1	A. lyrata	Marburger et al. 2019	published		ERR3514897
ERR3514898	VLH	Central_Europe_2n	47.97978	16.16374	-	2	2	0.339949	2	A. lyrata	Marburger et al. 2019	published		ERR3514898
ERR3514899	VLH	Central_Europe_2n	47.97978	16.16374	-	2	2	0.335719	2	A. lyrata	Marburger et al. 2019	published		ERR3514899
SRR2040791		Central_Europe_2n	49.11	16.3	-	2	2	0.345022	2	A. lyrata	Novikova et al. 2016	published		SRR2040791
MW0079480		Amur_Basin_2n	53.880491	127.413271	type I	2	2	0.330469	2	A. lyrata	Moscow University Herbarium	herbarium		ERS18382754
MW0079480_3		Amur_Basin_2n	53.880491	127.413271	type II	2	2	0.429552	2	A. lyrata	Moscow University Herbarium	herbarium		ERS18382755
MW0079481		Amur_Basin_2n	54.328725	126.814736	type I	2	2	0.296569	1	A. lyrata	Moscow University Herbarium	herbarium		ERS18382756
SRR3111442		Central_Europe_2n	49.11	16.3	-	2	2	0.237621	2	A. lyrata	Novikova et al. 2016	published		SRR3111442
SRR2040790		Central_Europe_2n	49.62	11.51	-	2	2	0.351913	2	A. lyrata	Novikova et al. 2016	published		SRR2040790
MW0079546		Central_Siberia_4n	71.3093764	124.1757202	-	4	4	0.441867	4	A. lyrata	Moscow University Herbarium	published		ERS18382784
MW0079481_2		Amur_Basin_2n	54.328725	126.814736	type II	2	2	0.399137	1	A. lyrata	Moscow University Herbarium	herbarium		ERS18382757
MW0079482		Amur_Basin_2n	54.006938	127.412327	type I	2	2	0.323266	2	A. lyrata	Moscow University Herbarium	herbarium		ERS18382758
ERR4235088		Central_Europe_2n	49.65	11.45	-	2	2	0.369467	2	A. lyrata	Takou et al, 2020	published		ERR4235088
MW0157475		A. kamchatica	51.7493516	134.6144485	-	4	2	0.580551	2	A. kamchatica	Kolesnikova et al. 2023	published		ERS14775779
MW0079596		A. kamchatica	51.9751528	134.8941708	-	4	2	0.577609	2	A. kamchatica	Moscow University Herbarium	published		ERS10113966
SRR2040828		Central_Europe_4n	48.23	15.34	-	4	4	0.854762	3	A. lyrata	Novikova et al. 2016	published		SRR2040828
ERR4235089		Central_Europe_2n	49.65	11.45	-	2	2	0.314099	2	A. lyrata	Takou et al, 2020	published		ERR4235089
ERR4235090		Central_Europe_2n	49.65	11.45	-	2	2	0.351133	2	A. lyrata	Takou et al, 2020	published		ERR4235090
ERR4235091		Central_Europe_2n	49.65	11.45	-	2	2	0.372836	2	A. lyrata	Takou et al, 2020	published		ERR4235091
ERR4235092		Central_Europe_2n	49.65	11.45	-	2	2	0.318408	1	A. lyrata	Takou et al, 2020	published		ERR4235092
ERR4235093		Central_Europe_2n	49.65	11.45	-	2	2	0.367471	2	A. lyrata	Takou et al, 2020	published		ERR4235093
ERR4235094		Central_Europe_2n	49.65	11.45	-	2	2	0.355751	2	A. lyrata	Takou et al, 2020	published		ERR4235094
ERR4235095		Central_Europe_2n	49.65	11.45	-	2	2	0.344851	2	A. lyrata	Takou et al, 2020	published		ERR4235095
ERR4235096		Central_Europe_2n	49.65	11.45	-	2	2	0.321548	2	A. lyrata	Takou et al, 2020	published		ERR4235096
ERR4235097		Central_Europe_2n	49.65	11.45	-	2	2	0.336207	1	A. lyrata	Takou et al, 2020	published		ERR4235097
SRR5124975		Central_Europe_2n	49.65	11.48333333	-	2	2	0.371765	1	A. lyrata	Mattila et al, 2017	published		SRR5124975
SRR5124984		Central_Europe_2n	49.65	11.48333333	-	2	2	0.313888	2	A. lyrata	Mattila et al, 2017	published		SRR5124984
SRR5124986		Central_Europe_2n	49.65	11.48333333	-	2	2	0.364178	2	A. lyrata	Mattila et al, 2017	published		SRR5124986
SRR5124989		Central_Europe_2n	49.65	11.48333333	-	2	2	0.350425	2	A. lyrata	Mattila et al, 2017	published		SRR5124989
SRR5124990		Central_Europe_2n	49.65	11.48333333	-	2	2	0.325379	2	A. lyrata	Mattila et al, 2017	published		SRR5124990
SRR5125003		Central_Europe_2n	49.65	11.48333333	-	2	2	0.297788	1	A. lyrata	Mattila et al, 2017	published		SRR5125003
SRR2040798		Central_Europe_2n	49.73	12.99	-	2	2	0.270679	2	A. lyrata	Novikova et al. 2016	published		SRR2040798
SRR3111439		Central_Europe_2n	49.75	11.42	-	2	2	0.310161	2	A. lyrata	Novikova et al. 2016	published		SRR3111439
SRR3111443		Central_Europe_2n	50.06	14.07	-	2	2	0.275857	2	A. lyrata	Novikova et al. 2016	published		SRR3111443
ERR3514887		Central_Europe_4n	48.23901	15.34931	-	4	4	0.717016	3	A. lyrata	Marburger et al. 2019	published		ERR3514887
ERR3514888		Central_Europe_4n	48.23901	15.34931	-	4	4	0.640238	2	A. lyrata	Marburger et al. 2019	published		ERR3514888
ERR3514889		Central_Europe_4n	48.23901	15.34931	-	4	4	0.678572	2	A. lyrata	Marburger et al. 2019	published		ERR3514889
ERR3514892		Central_Europe_4n	48.27428	15.39301	-	4	4	0.60427	2	A. lyrata	Marburger et al. 2019	published		ERR3514892
ERR3514893		Central_Europe_4n	48.27428	15.39301	-	4	4	0.62963	3	A. lyrata	Marburger et al. 2019	published		ERR3514893
ERR3514895		Central_Europe_4n	48.34031	15.40085	-	4	4	0.695923	4	A. lyrata	Marburger et al. 2019	published		ERR3514895
ERR3514896		Central_Europe_4n	48.34031	15.40085	-	4	4	0.69284	4	A. lyrata	Marburger et al. 2019	published		ERR3514896
ERR3514864	WAC	Central_Europe_4n	48.29432	15.42614	-	4	3	0.511122	2	A. lyrata	Marburger et al. 2019	published		ERR3514864
ERR3514865	WAC	Central_Europe_4n	48.29432	15.42614	-	4	4	0.606126	4	A. lyrata	Marburger et al. 2019	published		ERR3514865
ERR3514866	WAC	Central_Europe_4n	48.29432	15.42614	-	4	4	0.575685	2	A. lyrata	Marburger et al. 2019	published		ERR3514866
SRR2040830		Central_Europe_4n	48.39	15.48	-	4	4	0.72209	3	A. lyrata	Novikova et al. 2016	published		SRR2040830
ERR3514872	WAC	Central_Europe_4n	48.39649	15.55268	-	4	3	0.641232	2	A. lyrata	Marburger et al. 2019	published		ERR3514872
ERR3514873	WAC	Central_Europe_4n	48.39649	15.55268	-	4	4	0.705921	2	A. lyrata	Marburger et al. 2019	published		ERR3514873
ERR3514874	WAC	Central_Europe_4n	48.39649	15.55268	-	4	4	0.686596	3	A. lyrata	Marburger et al. 2019	published		ERR3514874
SRR2040827		Central_Europe_4n	47.98	15.56	-	4	4	0.896764	1	A. lyrata	Novikova et al. 2016	published		SRR2040827
ERR3514875	WAC	Central_Europe_4n	48.3818	15.56031	-	4	3	0.49082	1	A. lyrata	Marburger et al. 2019	published		ERR3514875
ERR3514876	WAC	Central_Europe_4n	48.3818	15.56031	-	4	4	0.673142	3	A. lyrata	Marburger et al. 2019	published		ERR3514876
ERR3514877	WAC	Central_Europe_4n	48.3818	15.56031	-	4	3	0.515547	4	A. lyrata	Marburger et al. 2019	published		ERR3514877
MW0079482_2		Amur_Basin_2n	54.006938	127.412327	type II	2	2	0.403639	2	A. lyrata	Moscow University Herbarium	herbarium		ERS18382759
MW0079483		Amur_Basin_2n	53.983663	127.465556	type I	2	2	0.335674	2	A. lyrata	Moscow University Herbarium	herbarium		ERS18382760
MW0158706	Central_Siberia_2n	Central_Siberia_2n	72.38404	103.9105	-	2	2	0.244626	2	A. lyrata	Kolesnikova et al. 2023	published		ERS10113958
MW0079484_2		Amur_Basin_2n	54.195031	127.12561	type II	2	2	0.457973	2	A. lyrata	Moscow University Herbarium	herbarium		ERS18382761
MW0079485		Amur_Basin_2n	54.101409	127.268292	type I	2	2	0.313115	2	A. lyrata	Moscow University Herbarium	herbarium		ERS18382762
MW0079485_2		Amur_Basin_2n	54.101409	127.268292	type II	2	2	0.389063	2	A. lyrata	Moscow University Herbarium	herbarium		ERS18382763
MW0079579		Central_Siberia_2n	75.27706	112.4588	-	2	2	0.250422	2	A. lyrata	Kolesnikova et al. 2023	published		ERS10113962
MW0079581		Central_Siberia_2n	75.30149	112.4086	-	2	2	0.287388	2	A. lyrata	Kolesnikova et al. 2023	published		ERS10113963
MW0079595		A. kamchatica	59.551032	150.892347	-	4	2	0.579692	2	A. kamchatica	Moscow University Herbarium	published		ERS10113965
SRR2040826		Central_Europe_4n	48.07	16.26	-	4	4	0.635407	1	A. lyrata	Novikova et al. 2016	published		SRR2040826
ERR3514878	MOD	Central_Europe_4n	48.07955	16.26718	-	4	4	0.691126	2	A. lyrata	Marburger et al. 2019	published		ERR3514878
ERR3514879	MOD	Central_Europe_4n	48.07955	16.26718	-	4	4	0.584791	3	A. lyrata	Marburger et al. 2019	published		ERR3514879
ERR3514880	MOD	Central_Europe_4n	48.07955	16.26718	-	4	4	0.663269	1	A. lyrata	Marburger et al. 2019	published		ERR3514880
ERR3514869	MOD	Central_Europe_4n	48.09283	16.27073	-	4	4	0.649011	2	A. lyrata	Marburger et al. 2019	published		ERR3514869
ERR3514870	MOD	Central_Europe_4n	48.09283	16.27073	-	4	4	0.570463	1	A. lyrata	Marburger et al. 2019	published		ERR3514870
ERR3514871	MOD	Central_Europe_4n	48.09283	16.27073	-	4	4	0.597045	1	A. lyrata	Marburger et al. 2019	published		ERR3514871
SRR3111448		Central_Europe_4n	49.08	16.33	-	4	4	0.527551	3	A. lyrata	Novikova et al. 2016	published		SRR3111448
MW0079460_2		A. kamchatica	64.789932	166.465907	-	4	2	0.744881	2	A. kamchatica	Kolesnikova et al. 2023	published		ERS14775780
ERR3514858	GYE	Central_Europe_4n	46.78442	17.28775	-	4	4	0.657277	2	A. lyrata	Marburger et al. 2019	published		ERR3514858
ERR3514859	GYE	Central_Europe_4n	46.78442	17.28775	-	4	4	0.625652	3	A. lyrata	Marburger et al. 2019	published		ERR3514859
ERR3514860	GYE	Central_Europe_4n	46.78442	17.28775	-	4	4	0.701975	2	A. lyrata	Marburger et al. 2019	published		ERR3514860
MW0079469		A. kamchatica	64.682017	170.419199	-	4	2	0.545628	3	A.kamchatica x lyrata?	Kolesnikova et al. 2023	published		ERS14775766
MW0079469_2		A. kamchatica	64.682017	170.419199	-	4	2	0.711598	2	A. kamchatica	Kolesnikova et al. 2023	published		ERS14775781
MW0079486_2		exclude	70.686846	127.354681	type II	unsure	4	0.261258	2	A. lyrata	Moscow University Herbarium	herbarium		ERS18382764
MW0079486_3		East_Siberia_2n	70.686846	127.354681	type II	2	3	0.353674	1	A. lyrata	Moscow University Herbarium	herbarium		ERS18382765
MW0079491		East_Siberia_2n	56.816615	124.878522	type I	2	2	0.266608	2	A. lyrata	Moscow University Herbarium	herbarium		ERS18382766
MW0079491_2		East_Siberia_2n	56.816615	124.878522	type II	2	3	0.338302	2	A. lyrata	Moscow University Herbarium	herbarium		ERS18382767
MW0079493_1		East_Siberia_2n	63.3508974	125.719986	type II	2	3	0.268816	2	A. lyrata	Moscow University Herbarium	herbarium		ERS18382768
MW0079494_2		East_Siberia_2n	72.3956019	126.6601753	type II	2	3	0.331389	1	A. lyrata	Moscow University Herbarium	herbarium		ERS18382769
MW0079496		East_Siberia_2n	63.264569	143.230643	type I	2	2	0.280122	2	A. lyrata	Moscow University Herbarium	herbarium		ERS18382770
WS_1.1-1		Northern_Ural_4n	66.53735	34.50509	type II	4	4	0.750902	2	A. lyrata		seeds	Dayana Zhernova	ERS18383122
WS_1.1-2	WS	Northern_Ural_4n	66.53735	34.50509	type II	4	4	0.647432	2	A. lyrata		seeds	Dayana Zhernova	ERS18383123
WS_1.2-1		Northern_Ural_4n	66.53735	34.50509	type II	4	4	0.635488	2	A. lyrata		seeds	Dayana Zhernova	ERS18383124
WS_1.2-2	WS	Northern_Ural_4n	66.53735	34.50509	type II	4	4	0.600839	1	A. lyrata		seeds	Dayana Zhernova	ERS18383125
WS_1.3-1		Northern_Ural_4n	66.53735	34.50509	type II	4	4	0.705287	2	A. lyrata		seeds	Dayana Zhernova	ERS18383126
WS_1.3-2	WS	Northern_Ural_4n	66.53735	34.50509	type II	4	4	0.567081	2	A. lyrata		seeds	Dayana Zhernova	ERS18383127
WS_1.4-1		Northern_Ural_4n	66.53735	34.50509	type II	4	4	0.606365	3	A. lyrata		seeds	Dayana Zhernova	ERS18383128
WS_1.4-2	WS	Northern_Ural_4n	66.53735	34.50509	type II	4	4	0.640195	3	A. lyrata		seeds	Dayana Zhernova	ERS18383129
WS_1.5-1		Northern_Ural_4n	66.53735	34.50509	type II	4	4	0.640984	1	A. lyrata		seeds	Dayana Zhernova	ERS18383130
WS_1.5-2	WS	Northern_Ural_4n	66.53735	34.50509	type II	4	4	0.626421	4	A. lyrata		seeds	Dayana Zhernova	ERS18383131
WS_1.6-1		Northern_Ural_4n	66.53735	34.50509	type II	4	4	0.69605	2	A. lyrata		seeds	Dayana Zhernova	ERS18383132
WS_1.6-2	WS	Northern_Ural_4n	66.53735	34.50509	type II	4	4	0.629097	1	A. lyrata		seeds	Dayana Zhernova	ERS18383133
WS_1.7-1		Northern_Ural_4n	66.53735	34.50509	type II	4	4	0.684749	1	A. lyrata		seeds	Dayana Zhernova	ERS18383134
WS_1.7-2	WS	Northern_Ural_4n	66.53735	34.50509	type II	4	4	0.49119	2	A. lyrata		seeds	Dayana Zhernova	ERS18383135
MW0079497		KIS_2n	72.96641	78.933523	type I	2	2	0.291294	2	A. lyrata	Moscow University Herbarium	herbarium		ERS18382771
MW0079497_4		KIS_2n	72.96641	78.933523	type II	2	3	0.330277	2	A. lyrata	Moscow University Herbarium	herbarium		ERS18382772
MW0079500		KIS_2n	72.9040995	78.9319611	type I	2	2	0.279225	2	A. lyrata	Moscow University Herbarium	herbarium		ERS18382773
MW0079500_2		KIS_2n	72.9040995	78.9319611	type II	2	4	0.258392	2	A. lyrata	Moscow University Herbarium	herbarium		ERS18382774
MW0079507		Central_Siberia_4n	74.44556	99.6814	type I	4	4	0.526807	4	A. lyrata	Moscow University Herbarium	herbarium		ERS18382775
MW0079509	sosnovka	Northern_Ural_2n	59.5167321	59.1124535	type I	2	2	0.272797	1	A. lyrata	Moscow University Herbarium	herbarium		ERS18382776
MW0079510_1	sosnovka	Northern_Ural_2n	59.5167321	59.1124535	type II	2	3	0.34484	2	A. lyrata	Moscow University Herbarium	herbarium		ERS18382777
MW0079537		East_Siberia_2n	70.820742	129.638221	type II	2	2	0.304966	2	A. lyrata	Moscow University Herbarium	herbarium		ERS18382778
MW0079537_3		East_Siberia_2n	70.820742	129.638221	type II	2	3	0.358303	2	A. lyrata	Moscow University Herbarium	herbarium		ERS18382779
MW0079538		East_Siberia_2n	72.0034007	129.1133881	type II	2	2	0.279169	2	A. lyrata	Moscow University Herbarium	herbarium		ERS18382780
BAM_12.1-1		East_Siberia_2n	56.80700	124.88904	type II	2	4	0.410099	2	A. lyrata		seeds	Nikita Tikhomirov	ERS18382731
MW0079543_2		East_Siberia_2n	56.761912	124.749712	type II	2	4	0.301145	2	A. lyrata	Moscow University Herbarium	herbarium		ERS18382781
MW0079544		Central_Siberia_4n	72.4044258	126.8563843	type II	4	4	0.47952	4	A. lyrata	Moscow University Herbarium	herbarium		ERS18382782
MW0079545		East_Siberia_2n	72.5472921	127.2223663	type II	2	2	0.310537	2	A. lyrata	Moscow University Herbarium	herbarium		ERS18382783
MW0079546_2		Central_Siberia_4n	71.3093764	124.1757202	type II	4	4	0.568755	3	A. lyrata	Moscow University Herbarium	herbarium		ERS18382785
SRR2040805		Northern_Ural_4n	66.9	58.55	-	4	4	0.505677	4	A. lyrata	Novikova et al. 2016	published		SRR2040805
MW0079552		Central_Siberia_4n	74.44204	98.81792	type I	4	4	0.510944	4	A. lyrata	Moscow University Herbarium	herbarium		ERS18382786
PU_7.1-1		Northern_Ural_4n	67.00682	65.08945	type II	4	4	0.698762	4	A. lyrata		seeds	Nikita Tikhomirov, Uliana Kolesnikova	ERS18382975
PU_7.1-2	PU7	Northern_Ural_4n	67.00682	65.08945	type II	4	4	0.686202	2	A. lyrata		seeds	Nikita Tikhomirov, Uliana Kolesnikova	ERS18382976
PU_7.2-1		Northern_Ural_4n	67.00682	65.08945	type II	4	4	0.707751	2	A. lyrata		seeds	Nikita Tikhomirov, Uliana Kolesnikova	ERS18382977
MW0079552_2		Central_Siberia_4n	74.44204	98.81792	type II	4	4	0.558927	3	A. lyrata	Moscow University Herbarium	herbarium		ERS18382787
MW0079552_3		Central_Siberia_4n	74.44204	98.81792	type II	4	4	0.575458	4	A. lyrata	Moscow University Herbarium	herbarium		ERS18382788
MW0079552_7		Central_Siberia_4n	74.44204	98.81792	type II	4	4	0.499688	2	A. lyrata	Moscow University Herbarium	herbarium		ERS18382789
MW0079552_8		Central_Siberia_4n	74.44204	98.81792	type II	4	4	0.505991	4	A. lyrata	Moscow University Herbarium	herbarium		ERS18382790
NT8_1_1	NT8	East_Siberia_2n	66.70192	123.30781	-	2	2	0.288389	2	A. lyrata	Kolesnikova et al. 2023	published	Nikita Tikhomirov	ERS10113954
NT8_2_1	NT8	East_Siberia_2n	66.70192	123.30781	-	2	2	0.288277	2	A. lyrata	Kolesnikova et al. 2023	published	Nikita Tikhomirov	ERS10113955
NT8_3_1	NT8	East_Siberia_2n	66.70192	123.30781	-	2	2	0.266682	2	A. lyrata	Kolesnikova et al. 2023	published	Nikita Tikhomirov	ERS10113956
NT8_4_1	NT8	East_Siberia_2n	66.70192	123.30781	-	2	2	0.280495	2	A. lyrata	Kolesnikova et al. 2023	published	Nikita Tikhomirov	ERS10113959
NT8_5_1	NT8	East_Siberia_2n	66.70192	123.30781	type II	2	2	0.282577	2	A. lyrata		seeds	Nikita Tikhomirov	ERS18382939
NT8.3-4	NT8	East_Siberia_2n	66.70192	123.30781	type II	2	2	0.305235	2	A. lyrata		seeds	Nikita Tikhomirov	ERS18382940
NT8.4-5	NT8	East_Siberia_2n	66.70192	123.30781	type II	2	2	0.346045	2	A. lyrata		seeds	Nikita Tikhomirov	ERS18382941
MW0079553		KIS_2n	72.96641	78.933523	type I	2	2	0.288486	2	A. lyrata	Moscow University Herbarium	herbarium		ERS18382791
NT12_1_1		East_Siberia_2n	69.90925	125.1049	-	2	2	0.288489	2	A. lyrata	Kolesnikova et al. 2023	published	Nikita Tikhomirov	ERS10113960
NT12_2_1		East_Siberia_2n	69.90925	125.1049	-	2	4	0.287641	2	A. lyrata	Kolesnikova et al. 2023	published	Nikita Tikhomirov	ERS10113961
MW0079553_5		KIS_2n	72.96641	78.933523	type II	2	2	0.360966	2	A. lyrata	Moscow University Herbarium	herbarium		ERS18382792
MW0079553_7		KIS_2n	72.96641	78.933523	type II	2	3	0.326883	2	A. lyrata	Moscow University Herbarium	herbarium		ERS18382793
MW0079558_2		Central_Siberia_4n	74.352355	104.723114	type II	4	4	0.576353	4	A. lyrata	Moscow University Herbarium	herbarium		ERS18382794
SRR2040804		East_Siberia_2n	71.04	127.52	-	2	2	0.29061	2	A. lyrata	Novikova et al. 2016	published		SRR2040804
NT13_9_1		East_Siberia_2n	71.04445	127.53303	type II	2	2	0.275187	2	A. lyrata		seeds	Nikita Tikhomirov	ERS18382861
NT4_2_1		East_Siberia_2n	71.06107	127.56112	type II	2	2	0.306416	2	A. lyrata		seeds	Nikita Tikhomirov	ERS18382933
NT4_3_1		East_Siberia_2n	71.06107	127.56112	type II	2	2	0.31656	2	A. lyrata		seeds	Nikita Tikhomirov	ERS18382934
NT4.1		East_Siberia_2n	71.06107	127.56112	type II	2	2	0.368423	2	A. lyrata		seeds	Nikita Tikhomirov	ERS18382935
NT17.1-1		East_Siberia_2n	71.31612	129.44675	type II	2	2	0.40005	2	A. lyrata		seeds	Nikita Tikhomirov	ERS18382894
NT17.1-2		East_Siberia_2n	71.31612	129.44675	type II	2	2	0.401407	2	A. lyrata		seeds	Nikita Tikhomirov	ERS18382895
NT17.1-4		East_Siberia_2n	71.31612	129.44675	type II	2	2	0.395019	2	A. lyrata		seeds	Nikita Tikhomirov	ERS18382896
NT17.1-5		East_Siberia_2n	71.31612	129.44675	type II	2	2	0.404195	2	A. lyrata		seeds	Nikita Tikhomirov	ERS18382897
NT17.4-1		East_Siberia_2n	71.31612	129.44675	type II	2	3	0.419003	2	A. lyrata		seeds	Nikita Tikhomirov	ERS18382898
NT17.4-2		East_Siberia_2n	71.31612	129.44675	type II	2	2	0.361728	2	A. lyrata		seeds	Nikita Tikhomirov	ERS18382899
NT17.4-3		East_Siberia_2n	71.31612	129.44675	type II	2	3	0.297288	2	A. lyrata		seeds	Nikita Tikhomirov	ERS18382900
NT17.4-4		East_Siberia_2n	71.31612	129.44675	type II	2	2	0.33444	2	A. lyrata		seeds	Nikita Tikhomirov	ERS18382901
NT17.5-1		East_Siberia_2n	71.31612	129.44675	type II	2	2	0.366674	2	A. lyrata		seeds	Nikita Tikhomirov	ERS18382902
MW0079559		West_Siberia_2n	71.445855	89.213257	type I	2	2	0.282576	2	A. lyrata	Moscow University Herbarium	herbarium		ERS18382795
NT18-1	NT18	East_Siberia_2n	71.50507	129.28337	type II	2	2	0.379892	2	A. lyrata		seeds	Nikita Tikhomirov	ERS18382903
NT18-2	NT18	East_Siberia_2n	71.50507	129.28337	type II	2	2	0.363176	1	A. lyrata		seeds	Nikita Tikhomirov	ERS18382904
NT18-3	NT18	East_Siberia_2n	71.50507	129.28337	type II	2	2	0.37233	1	A. lyrata		seeds	Nikita Tikhomirov	ERS18382905
NT18-4	NT18	East_Siberia_2n	71.50507	129.28337	type II	2	2	0.37615	2	A. lyrata		seeds	Nikita Tikhomirov	ERS18382906
NT18-6	NT18	East_Siberia_2n	71.50507	129.28337	type II	2	2	0.347777	2	A. lyrata		seeds	Nikita Tikhomirov	ERS18382907
NT15_1_1		East_Siberia_2n	71.56023	128.76028	type II	2	2	0.311361	2	A. lyrata		seeds	Nikita Tikhomirov	ERS18382871
NT15_2_1		East_Siberia_2n	71.56023	128.76028	type II	2	2	0.315586	2	A. lyrata		seeds	Nikita Tikhomirov	ERS18382872
NT15_3_1		East_Siberia_2n	71.56023	128.76028	type II	2	2	0.322769	2	A. lyrata		seeds	Nikita Tikhomirov	ERS18382873
NT15_4_1		East_Siberia_2n	71.56023	128.76028	type II	2	2	0.322523	2	A. lyrata		seeds	Nikita Tikhomirov	ERS18382874
NT15_5_1		East_Siberia_2n	71.56023	128.76028	type II	2	2	0.32629	2	A. lyrata		seeds	Nikita Tikhomirov	ERS18382875
NT14_1_1		East_Siberia_2n	71.59676	129.16077	type II	2	2	0.305887	2	A. lyrata		seeds	Nikita Tikhomirov	ERS18382862
NT14_10_1		East_Siberia_2n	71.59676	129.16077	type II	2	2	0.288046	1	A. lyrata		seeds	Nikita Tikhomirov	ERS18382863
NT14_11_1		East_Siberia_2n	71.59676	129.16077	type II	2	2	0.317455	2	A. lyrata		seeds	Nikita Tikhomirov	ERS18382864
NT14_3_1		East_Siberia_2n	71.59676	129.16077	type II	2	2	0.311961	2	A. lyrata		seeds	Nikita Tikhomirov	ERS18382865
NT14_4_1		East_Siberia_2n	71.59676	129.16077	type II	2	2	0.31441	1	A. lyrata		seeds	Nikita Tikhomirov	ERS18382866
NT14_5_1		East_Siberia_2n	71.59676	129.16077	type II	2	2	0.306493	2	A. lyrata		seeds	Nikita Tikhomirov	ERS18382867
NT14_6_1		East_Siberia_2n	71.59676	129.16077	type II	2	2	0.305381	2	A. lyrata		seeds	Nikita Tikhomirov	ERS18382868
NT14_7_1		East_Siberia_2n	71.59676	129.16077	type II	2	2	0.293359	2	A. lyrata		seeds	Nikita Tikhomirov	ERS18382869
NT14_8_1		East_Siberia_2n	71.59676	129.16077	type II	2	2	0.307996	1	A. lyrata		seeds	Nikita Tikhomirov	ERS18382870
NT9_1_1		East_Siberia_2n	71.62518	128.86804	type II	2	2	0.349741	2	A. lyrata		seeds	Nikita Tikhomirov	ERS18382942
NT9_2_1		East_Siberia_2n	71.62518	128.86804	type II	2	2	0.322907	2	A. lyrata		seeds	Nikita Tikhomirov	ERS18382943
NT9_3_1		East_Siberia_2n	71.62518	128.86804	type II	2	2	0.320686	2	A. lyrata		seeds	Nikita Tikhomirov	ERS18382944
NT9_4_1		East_Siberia_2n	71.62518	128.86804	type II	2	2	0.323236	2	A. lyrata		seeds	Nikita Tikhomirov	ERS18382945
NT9_5_1		East_Siberia_2n	71.62518	128.86804	type II	2	2	0.329792	2	A. lyrata		seeds	Nikita Tikhomirov	ERS18382946
NT10_1_1		East_Siberia_2n	71.80696	127.46523	type II	2	3	0.322963	2	A. lyrata		seeds	Nikita Tikhomirov	ERS18382858
NT10_2_1		East_Siberia_2n	71.80696	127.46523	type II	2	2	0.300574	2	A. lyrata		seeds	Nikita Tikhomirov	ERS18382859
NT10_3_1		East_Siberia_2n	71.80696	127.46523	type II	2	3	0.316037	2	A. lyrata		seeds	Nikita Tikhomirov	ERS18382860
NT5_1_1		East_Siberia_2n	71.9924	127.01465	type II	2	2	0.305081	2	A. lyrata		seeds	Nikita Tikhomirov	ERS18382936
NT5_2_1		East_Siberia_2n	71.9924	127.01465	type II	2	2	0.328132	2	A. lyrata		seeds	Nikita Tikhomirov	ERS18382937
NT5_3_1		East_Siberia_2n	71.9924	127.01465	type II	2	2	0.31292	2	A. lyrata		seeds	Nikita Tikhomirov	ERS18382938
NT2_1_1	NT2	East_Siberia_2n	71.99619	129.12575	type II	2	2	0.327028	2	A. lyrata		seeds	Nikita Tikhomirov	ERS18382919
NT2_2_1	NT2	East_Siberia_2n	71.99619	129.12575	type II	2	2	0.294176	1	A. lyrata		seeds	Nikita Tikhomirov	ERS18382920
NT2_3_1	NT2	East_Siberia_2n	71.99619	129.12575	type II	2	2	0.313835	2	A. lyrata		seeds	Nikita Tikhomirov	ERS18382921
NT2_4_1	NT2	East_Siberia_2n	71.99619	129.12575	type II	2	2	0.32099	2	A. lyrata		seeds	Nikita Tikhomirov	ERS18382922
NT2_5_1	NT2	East_Siberia_2n	71.99619	129.12575	type II	2	2	0.317519	2	A. lyrata		seeds	Nikita Tikhomirov	ERS18382923
MW0079560		West_Siberia_2n	71.445855	89.213257	type I	2	2	0.289594	2	A. lyrata	Moscow University Herbarium	herbarium		ERS18382796
NT19.1-1		East_Siberia_2n	72.35875	127.65138	type II	2	2	0.367301	2	A. lyrata		seeds	Nikita Tikhomirov	ERS18382908
NT19.1-2		East_Siberia_2n	72.35875	127.65138	type II	2	2	0.395305	2	A. lyrata		seeds	Nikita Tikhomirov	ERS18382909
NT19.1-3		East_Siberia_2n	72.35875	127.65138	type II	2	2	0.374491	2	A. lyrata		seeds	Nikita Tikhomirov	ERS18382910
NT19.1-4		East_Siberia_2n	72.35875	127.65138	type II	2	2	0.384745	2	A. lyrata		seeds	Nikita Tikhomirov	ERS18382911
NT19.1-5		East_Siberia_2n	72.35875	127.65138	type II	2	2	0.380685	2	A. lyrata		seeds	Nikita Tikhomirov	ERS18382912
NT19.1-6		East_Siberia_2n	72.35875	127.65138	type II	2	2	0.398481	2	A. lyrata		seeds	Nikita Tikhomirov	ERS18382913
NT19.2-1		East_Siberia_2n	72.35875	127.65138	type II	2	2	0.383639	2	A. lyrata		seeds	Nikita Tikhomirov	ERS18382914
NT19.2-2		East_Siberia_2n	72.35875	127.65138	type II	2	2	0.350831	2	A. lyrata		seeds	Nikita Tikhomirov	ERS18382915
NT19.3-1		East_Siberia_2n	72.35875	127.65138	type II	2	2	0.331521	2	A. lyrata		seeds	Nikita Tikhomirov	ERS18382916
NT19.3-2		East_Siberia_2n	72.35875	127.65138	type II	2	2	0.362799	2	A. lyrata		seeds	Nikita Tikhomirov	ERS18382917
NT19.3-3		East_Siberia_2n	72.35875	127.65138	type II	2	2	0.367051	2	A. lyrata		seeds	Nikita Tikhomirov	ERS18382918
MW0079561_8		West_Siberia_2n	71.431966	89.220123	type II	2	2	0.362941	2	A. lyrata	Moscow University Herbarium	herbarium		ERS18382797
MW0079561_9		West_Siberia_2n	71.431966	89.220123	type II	2	3	0.343147	2	A. lyrata	Moscow University Herbarium	herbarium		ERS18382798
NT16.1-1		East_Siberia_2n	72.91466	126.32345	type II	2	2	0.368192	2	A. lyrata		seeds	Nikita Tikhomirov	ERS18382876
NT16.1-2		East_Siberia_2n	72.91466	126.32345	type II	2	2	0.387647	2	A. lyrata		seeds	Nikita Tikhomirov	ERS18382877
NT16.1-4		East_Siberia_2n	72.91466	126.32345	type II	2	2	0.399204	1	A. lyrata		seeds	Nikita Tikhomirov	ERS18382878
NT16.1-5		East_Siberia_2n	72.91466	126.32345	type II	2	2	0.391764	2	A. lyrata		seeds	Nikita Tikhomirov	ERS18382879
NT16.2-1		East_Siberia_2n	72.91466	126.32345	type II	2	2	0.387971	2	A. lyrata		seeds	Nikita Tikhomirov	ERS18382880
NT16.2-2		East_Siberia_2n	72.91466	126.32345	type II	2	2	0.389335	2	A. lyrata		seeds	Nikita Tikhomirov	ERS18382881
NT16.3-1		East_Siberia_2n	72.91466	126.32345	type II	2	2	0.372953	2	A. lyrata		seeds	Nikita Tikhomirov	ERS18382882
NT16.3-5		East_Siberia_2n	72.91466	126.32345	type II	2	2	0.403239	2	A. lyrata		seeds	Nikita Tikhomirov	ERS18382883
NT16.3-6		East_Siberia_2n	72.91466	126.32345	type II	2	2	0.325944	2	A. lyrata		seeds	Nikita Tikhomirov	ERS18382884
NT16.3-7		East_Siberia_2n	72.91466	126.32345	type II	2	2	0.393255	2	A. lyrata		seeds	Nikita Tikhomirov	ERS18382885
NT16.4-1		East_Siberia_2n	72.91466	126.32345	type II	2	2	0.392732	2	A. lyrata		seeds	Nikita Tikhomirov	ERS18382886
NT16.4-2		East_Siberia_2n	72.91466	126.32345	type II	2	2	0.37636	2	A. lyrata		seeds	Nikita Tikhomirov	ERS18382887
NT16.4-3		East_Siberia_2n	72.91466	126.32345	type II	2	2	0.384869	2	A. lyrata		seeds	Nikita Tikhomirov	ERS18382888
NT16.4-4		East_Siberia_2n	72.91466	126.32345	type II	2	2	0.368849	2	A. lyrata		seeds	Nikita Tikhomirov	ERS18382889
NT16.5-1		East_Siberia_2n	72.91466	126.32345	type II	2	2	0.390445	2	A. lyrata		seeds	Nikita Tikhomirov	ERS18382890
NT16.5-2		East_Siberia_2n	72.91466	126.32345	type II	2	2	0.381541	2	A. lyrata		seeds	Nikita Tikhomirov	ERS18382891
NT16.5-3		East_Siberia_2n	72.91466	126.32345	type II	2	2	0.373047	2	A. lyrata		seeds	Nikita Tikhomirov	ERS18382892
NT16.5-4		East_Siberia_2n	72.91466	126.32345	type II	2	2	0.404781	2	A. lyrata		seeds	Nikita Tikhomirov	ERS18382893
NT20.1-1		East_Siberia_2n	73.37268	126.45977	type II	2	2	0.348856	2	A. lyrata		seeds	Nikita Tikhomirov	ERS18382924
NT20.3-1		East_Siberia_2n	73.37268	126.45977	type II	2	2	0.370461	2	A. lyrata		seeds	Nikita Tikhomirov	ERS18382925
NT20.3-2		East_Siberia_2n	73.37268	126.45977	type II	2	2	0.341974	2	A. lyrata		seeds	Nikita Tikhomirov	ERS18382926
NT20.3-3		East_Siberia_2n	73.37268	126.45977	type II	2	2	0.352799	2	A. lyrata		seeds	Nikita Tikhomirov	ERS18382927
NT20.4-1		East_Siberia_2n	73.37268	126.45977	type II	2	3	0.349514	2	A. lyrata		seeds	Nikita Tikhomirov	ERS18382928
NT20.4-2		East_Siberia_2n	73.37268	126.45977	type II	2	2	0.285999	2	A. lyrata		seeds	Nikita Tikhomirov	ERS18382929
NT20.4-3		East_Siberia_2n	73.37268	126.45977	type II	2	2	0.360656	2	A. lyrata		seeds	Nikita Tikhomirov	ERS18382930
NT20.6-2		East_Siberia_2n	73.37268	126.45977	type II	2	2	0.366302	2	A. lyrata		seeds	Nikita Tikhomirov	ERS18382931
NT20.6-3		East_Siberia_2n	73.37268	126.45977	type II	2	2	0.362319	2	A. lyrata		seeds	Nikita Tikhomirov	ERS18382932
MW0079564		West_Siberia_2n	70.861044	89.897527	type I	2	2	0.292146	1	A. lyrata	Moscow University Herbarium	herbarium		ERS18382799
NT1_1_1		East_Siberia_SC	68.78978	124.02293	-	2	2	0.000359749	1	A. lyrata		published	Nikita Tikhomirov	ERS10113948
NT1_2_1		East_Siberia_SC	68.78978	124.02293	-	2	2	0.00040531	1	A. lyrata		published	Nikita Tikhomirov	ERS10113949
NT1_3_1		East_Siberia_SC	68.78978	124.02293	-	2	2	0.000644902	1	A. lyrata		published	Nikita Tikhomirov	ERS10113950
SRR2040806		East_Siberia_SC	68.8	160.3	-	2	4	0.0258352	1	A. lyrata	Novikova et al. 2016	published		SRR2040806
MW0079456		East_Siberia_SC	69.631288	168.432929	-	2	3	0.0456953	1	A. lyrata	Kolesnikova et al. 2023	published		ERS10113953
MW0079570		East_Siberia_SC	70.5459	105.905	-	2	2	0.0027245	1	A. lyrata	Moscow University Herbarium	published		ERS10113951
MW0079605		East_Siberia_SC	74.82053	106.3225	-	2	2	0.0130354	1	A. lyrata	Moscow University Herbarium	published		ERS10113952
MW0079564_2		West_Siberia_2n	70.861044	89.897527	type II	2	2	0.385491	1	A. lyrata	Moscow University Herbarium	herbarium		ERS18382800
PU_7.2-2	PU7	Northern_Ural_4n	67.00682	65.08945	type II	4	4	0.585993	1	A. lyrata		seeds	Nikita Tikhomirov, Uliana Kolesnikova	ERS18382978
SRR2040796		exclude	62.9	34.41	-	unsure	2	0.246274	3	A. lyrata	Novikova et al. 2016	published		SRR2040796
MW0079568-1_1	CS_4	Central_Siberia_4n	71.67179	108.2023	type II	4	4	0.556667	3	A. lyrata	Moscow University Herbarium	herbarium		ERS18382801
MW0079568-2_1		exclude	72.46667	101.846	type II	unsure	4	0.216128	2	A. lyrata	Moscow University Herbarium	herbarium		ERS18382802
MW0079568-3_1	CS_4	Central_Siberia_4n	71.6524	108.317	type II	4	4	0.587346	2	A. lyrata	Moscow University Herbarium	herbarium		ERS18382803
MW0079568-4_1	CS_4	Central_Siberia_4n	71.64702	108.2709	type II	4	4	0.484023	2	A. lyrata	Moscow University Herbarium	herbarium		ERS18382804
MW0079569-2_1	CS_4	Central_Siberia_4n	71.66347	108.2369	type II	4	4	0.539799	3	A. lyrata	Moscow University Herbarium	herbarium		ERS18382805
MW0079572-1		Central_Siberia_4n	74.09224	97.49822	type I	4	4	0.542933	4	A. lyrata	Moscow University Herbarium	herbarium		ERS18382806
MW0079572-2		Central_Siberia_4n	74.45192	98.88936	type I	4	4	0.523754	4	A. lyrata	Moscow University Herbarium	herbarium		ERS18382807
SRR2040795		Karelia_2n	62.9	34.41	-	2	2	0.219862	1	A. lyrata	Novikova et al. 2016	published		SRR2040795
SRR5124974		Karelia_2n	62.9166667	34.41666667	-	2	2	0.239108	2	A. lyrata	Mattila et al, 2017	published		SRR5124974
SRR5124980		Karelia_2n	62.9166667	34.41666667	-	2	2	0.239702	2	A. lyrata	Mattila et al, 2017	published		SRR5124980
SRR5124993		Karelia_2n	62.9166667	34.41666667	-	2	2	0.206332	2	A. lyrata	Mattila et al, 2017	published		SRR5124993
SRR5125001		Karelia_2n	62.9166667	34.41666667	-	2	2	0.211801	2	A. lyrata	Mattila et al, 2017	published		SRR5125001
MW0079572-3_1		Central_Siberia_4n	74.43984	98.86396	type II	4	4	0.590676	3	A. lyrata	Moscow University Herbarium	herbarium		ERS18382808
MW0079573		Central_Siberia_4n	74.16692	97.5606	type I	4	4	0.509529	4	A. lyrata	Moscow University Herbarium	herbarium		ERS18382809
MW0079573_1		Central_Siberia_4n	74.16692	97.5606	type II	4	4	0.556232	4	A. lyrata	Moscow University Herbarium	herbarium		ERS18382810
MW0079573_3		Central_Siberia_4n	74.16692	97.5606	type II	4	4	0.745927	4	A. lyrata	Moscow University Herbarium	herbarium		ERS18382811
MW0079573_4		Central_Siberia_4n	74.16692	97.5606	type II	4	4	0.6498	4	A. lyrata	Moscow University Herbarium	herbarium		ERS18382812
MW0079573_5		Central_Siberia_4n	74.16692	97.5606	type II	4	4	0.588994	4	A. lyrata	Moscow University Herbarium	herbarium		ERS18382813
MW0079575		Central_Siberia_4n	74.5005	99.691	type II	4	4	0.487515	4	A. lyrata	Moscow University Herbarium	herbarium		ERS18382814
MW0079577_2		Central_Siberia_4n	71.2573333	103.335425	type II	4	4	0.519414	2	A. lyrata	Moscow University Herbarium	herbarium		ERS18382815
SRR5124979		North_America_2n	36.4166667	-79.9666667	-	2	2	0.210324	2	A. lyrata	Mattila et al, 2017	published		SRR5124979
SRR5124981		North_America_2n	36.4166667	-79.9666667	-	2	2	0.203249	1	A. lyrata	Mattila et al, 2017	published		SRR5124981
SRR5124991		North_America_2n	36.4166667	-79.9666667	-	2	2	0.140933	2	A. lyrata	Mattila et al, 2017	published		SRR5124991
SRR5124992		North_America_2n	36.4166667	-79.9666667	-	2	2	0.166673	2	A. lyrata	Mattila et al, 2017	published		SRR5124992
SRR5124994		North_America_2n	36.4166667	-79.9666667	-	2	2	0.197328	2	A. lyrata	Mattila et al, 2017	published		SRR5124994
SRR5125000		North_America_2n	36.4166667	-79.9666667	-	2	2	0.19496	2	A. lyrata	Mattila et al, 2017	published		SRR5125000
SRR2040788		North_America_2n	42.26	-81.84	-	2	2	0.107536	1	A. lyrata	Novikova et al. 2016	published		SRR2040788
MN_47		North_America_2n	43	-84	type II	2	4	0.136403	1	A. lyrata		seeds		ERS18382747
SRR2040789		North_America_2n	43.25	-81.85	-	2	2	0.154845	2	A. lyrata	Novikova et al. 2016	published		SRR2040789
SRR2040770		North_America_2n	56.54	-79.22	-	2	2	0.117392	1	A. lyrata	Novikova et al. 2016	published		SRR2040770
SRR2040769		North_America_2n	63.1	-69.72	-	2	3	0.097026	1	A. lyrata	Novikova et al. 2016	published		SRR2040769
MW0079578-1		Central_Siberia_4n	73.394991	80.694923	type I	4	4	0.484563	3	A. lyrata	Moscow University Herbarium	herbarium		ERS18382816
MW0079582		Northern_Ural_2n	67.1670242	73.9422798	type I	2	2	0.260161	2	A. lyrata	Moscow University Herbarium	herbarium		ERS18382817
MW0079583_1	sosnovka	Northern_Ural_2n	59.5167321	59.1124535	type II	2	3	0.325874	1	A. lyrata	Moscow University Herbarium	herbarium		ERS18382818
MW0079583_2	sosnovka	Northern_Ural_2n	59.5167321	59.1124535	type II	2	3	0.322358	1	A. lyrata	Moscow University Herbarium	herbarium		ERS18382819
MW0079583_3	sosnovka	Northern_Ural_2n	59.5167321	59.1124535	type II	2	2	0.331518	1	A. lyrata	Moscow University Herbarium	herbarium		ERS18382820
MW0079584		Northern_Ural_4n	68.855228	64.758948	type I	4	4	0.52483	4	A. lyrata	Moscow University Herbarium	herbarium		ERS18382821
MW0079585		Northern_Ural_2n	66.628932	72.924427	type I	2	2	0.204568	2	A. lyrata	Moscow University Herbarium	herbarium		ERS18382822
MW0079587_4		West_Siberia_2n	67.495475	78.706424	type II	2	4	0.254976	2	A. lyrata	Moscow University Herbarium	herbarium		ERS18382823
MW0079587_6		West_Siberia_2n	67.495475	78.706424	type II	2	3	0.265362	2	A. lyrata	Moscow University Herbarium	herbarium		ERS18382824
PU_7mix-1	PU7	Northern_Ural_4n	67.00682	65.08945	type II	4	4	0.569048	3	A. lyrata		seeds	Nikita Tikhomirov, Uliana Kolesnikova	ERS18382979
PU_7mix-2	PU7	Northern_Ural_4n	67.00682	65.08945	type II	4	4	0.699426	4	A. lyrata		seeds	Nikita Tikhomirov, Uliana Kolesnikova	ERS18382980
PU_6.1-1		Northern_Ural_4n	67.02145	65.13496	type II	4	4	0.690692	2	A. lyrata		seeds	Nikita Tikhomirov, Uliana Kolesnikova	ERS18382957
PU_6.1-2	PU6	Northern_Ural_4n	67.02145	65.13496	type II	4	4	0.765885	2	A. lyrata		seeds	Nikita Tikhomirov, Uliana Kolesnikova	ERS18382958
PU_6.2-1		Northern_Ural_4n	67.02145	65.13496	type II	4	4	0.729527	1	A. lyrata		seeds	Nikita Tikhomirov, Uliana Kolesnikova	ERS18382959
PU_6.2-2	PU6	Northern_Ural_4n	67.02145	65.13496	type II	4	4	0.694692	2	A. lyrata		seeds	Nikita Tikhomirov, Uliana Kolesnikova	ERS18382960
PU_6.3-1		Northern_Ural_4n	67.02145	65.13496	type II	4	4	0.566104	2	A. lyrata		seeds	Nikita Tikhomirov, Uliana Kolesnikova	ERS18382961
PU_6.3-2	PU6	Northern_Ural_4n	67.02145	65.13496	type II	4	4	0.620154	3	A. lyrata		seeds	Nikita Tikhomirov, Uliana Kolesnikova	ERS18382962
PU_6.4-1		Northern_Ural_4n	67.02145	65.13496	type II	4	4	0.651492	2	A. lyrata		seeds	Nikita Tikhomirov, Uliana Kolesnikova	ERS18382963
PU_6.4-2	PU6	Northern_Ural_4n	67.02145	65.13496	type II	4	4	0.691049	4	A. lyrata		seeds	Nikita Tikhomirov, Uliana Kolesnikova	ERS18382964
PU_6.5-1	PU6	Northern_Ural_4n	67.02145	65.13496	type II	4	4	0.710107	3	A. lyrata		seeds	Nikita Tikhomirov, Uliana Kolesnikova	ERS18382965
PU_6.5-2_4n		Northern_Ural_4n	67.02145	65.13496	type II	4	4	0.69905	4	A. lyrata		seeds	Nikita Tikhomirov, Uliana Kolesnikova	ERS18382966
PU_6.6-1		Northern_Ural_4n	67.02145	65.13496	type II	4	4	0.566116	3	A. lyrata		seeds	Nikita Tikhomirov, Uliana Kolesnikova	ERS18382967
PU_6.6-2	PU6	Northern_Ural_4n	67.02145	65.13496	type II	4	4	0.66294	3	A. lyrata		seeds	Nikita Tikhomirov, Uliana Kolesnikova	ERS18382968
PU_6.7-1		Northern_Ural_4n	67.02145	65.13496	type II	4	4	0.687705	2	A. lyrata		seeds	Nikita Tikhomirov, Uliana Kolesnikova	ERS18382969
PU_6.7-2	PU6	Northern_Ural_4n	67.02145	65.13496	type II	4	4	0.694066	3	A. lyrata		seeds	Nikita Tikhomirov, Uliana Kolesnikova	ERS18382970
PU_6.8-1		Northern_Ural_4n	67.02145	65.13496	type II	4	4	0.670859	3	A. lyrata		seeds	Nikita Tikhomirov, Uliana Kolesnikova	ERS18382971
PU_6.8-2	PU6	Northern_Ural_4n	67.02145	65.13496	type II	4	4	0.712448	3	A. lyrata		seeds	Nikita Tikhomirov, Uliana Kolesnikova	ERS18382972
PU_6mix-1		Northern_Ural_4n	67.02145	65.13496	type II	4	4	0.719409	4	A. lyrata		seeds	Nikita Tikhomirov, Uliana Kolesnikova	ERS18382973
PU_6mix-2	PU6	Northern_Ural_4n	67.02145	65.13496	type II	4	4	0.701892	3	A. lyrata		seeds	Nikita Tikhomirov, Uliana Kolesnikova	ERS18382974
MW0079589		Northern_Ural_4n	66.9574895	65.3775787	type I	4	4	0.587172	3	A. lyrata	Moscow University Herbarium	herbarium		ERS18382825
MW0079589_11		Northern_Ural_4n	66.9574895	65.3775787	type II	4	4	0.572693	3	A. lyrata	Moscow University Herbarium	herbarium		ERS18382826
MW0079589_8		Northern_Ural_4n	66.9574895	65.3775787	type II	4	4	0.590246	4	A. lyrata	Moscow University Herbarium	herbarium		ERS18382827
MW0079589_9		Northern_Ural_4n	66.9574895	65.3775787	type II	4	4	0.697312	4	A. lyrata	Moscow University Herbarium	herbarium		ERS18382828
PU_5mix-1		Northern_Ural_4n	66.94763	65.52093	type II	4	4	0.740525	4	A. lyrata		seeds	Nikita Tikhomirov, Uliana Kolesnikova	ERS18382955
PU_5mix-2		Northern_Ural_4n	66.94763	65.52093	type II	4	4	0.521971	2	A. lyrata		seeds	Nikita Tikhomirov, Uliana Kolesnikova	ERS18382956
PU_4mix-1		Northern_Ural_4n	66.93139	65.59633	type II	4	4	0.776508	4	A. lyrata		seeds	Nikita Tikhomirov, Uliana Kolesnikova	ERS18382953
PU_4mix-2		Northern_Ural_4n	66.93139	65.59633	type II	4	4	0.690189	3	A. lyrata		seeds	Nikita Tikhomirov, Uliana Kolesnikova	ERS18382954
PU_3mix-1		Northern_Ural_4n	66.93358	65.6449	type II	4	4	0.536354	2	A. lyrata		seeds	Nikita Tikhomirov, Uliana Kolesnikova	ERS18382951
PU_3mix-2		Northern_Ural_4n	66.93358	65.6449	type II	4	4	0.716136	3	A. lyrata		seeds	Nikita Tikhomirov, Uliana Kolesnikova	ERS18382952
PU_2mix-1		Northern_Ural_4n	66.90819	65.6873	type II	4	4	0.679515	2	A. lyrata		seeds	Nikita Tikhomirov, Uliana Kolesnikova	ERS18382949
PU_2mix-2		Northern_Ural_4n	66.90819	65.6873	type II	4	4	0.72631	3	A. lyrata		seeds	Nikita Tikhomirov, Uliana Kolesnikova	ERS18382950
PU_1mix-1		Northern_Ural_4n	66.90776	65.69919	type II	4	4	0.626034	3	A. lyrata		seeds	Nikita Tikhomirov, Uliana Kolesnikova	ERS18382947
PU_1mix-2		Northern_Ural_4n	66.90776	65.69919	type II	4	4	0.698299	2	A. lyrata		seeds	Nikita Tikhomirov, Uliana Kolesnikova	ERS18382948
MW0079591		Northern_Ural_2n	72.348909	72.087915	type I	2	2	0.320553	2	A. lyrata	Moscow University Herbarium	herbarium		ERS18382829
MW0079604		Central_Siberia_2n	74.8628	106.5649	type I	2	2	0.300212	1	A. lyrata	Moscow University Herbarium	herbarium		ERS18382830
MW0079604_5		Central_Siberia_2n	74.8628	106.5649	type II	2	2	0.399527	1	A. lyrata	Moscow University Herbarium	herbarium		ERS18382831
MW0079606		Central_Siberia_4n	74.86008	106.5688	type I	4	4	0.458392	4	A. lyrata	Moscow University Herbarium	herbarium		ERS18382832
MW0079608_2		exclude	70.064679	83.231126	type II	unsure	2	0.379153	3	A. lyrata	Moscow University Herbarium	herbarium		ERS18382833
al1_1	al	Central_Siberia_4n	69.13	94.04	type II	4	4	0.513069	3	A. lyrata		seeds	Elena Pospelova	ERS18382727
al2_1	al	Central_Siberia_4n	69.13	94.04	type II	4	4	0.529635	3	A. lyrata		seeds	Elena Pospelova	ERS18382728
al3_1	al	Central_Siberia_4n	69.13	94.04	type II	4	4	0.517252	3	A. lyrata		seeds	Elena Pospelova	ERS18382729
al4_1	al	Central_Siberia_4n	69.13	94.04	type II	4	4	0.520637	3	A. lyrata		seeds	Elena Pospelova	ERS18382730
MW0079608_3		West_Siberia_2n	70.064679	83.231126	type II	2	2	0.405057	2	A. lyrata	Moscow University Herbarium	herbarium		ERS18382834
MW0079609		Central_Siberia_4n	73.25255	90.598596	type I	4	4	0.53324	2	A. lyrata	Moscow University Herbarium	herbarium		ERS18382835
MW0079609_3		Central_Siberia_4n	73.25255	90.598596	type II	4	4	0.641946	2	A. lyrata	Moscow University Herbarium	herbarium		ERS18382836
MW0079609_4		Central_Siberia_4n	73.25255	90.598596	type II	4	4	0.634905	3	A. lyrata	Moscow University Herbarium	herbarium		ERS18382837
MW0079610		Central_Siberia_4n	74.54343	98.56321	type I	4	4	0.491277	4	A. lyrata	Moscow University Herbarium	herbarium		ERS18382838
MW0079895		Northern_Ural_2n	66.447954	72.941734	type I	2	2	0.245406	2	A. lyrata	Moscow University Herbarium	herbarium		ERS18382839
MW0157476_2	Central_Siberia_2n	Central_Siberia_2n	71.88334	103.8291	type II	2	2	0.380614	2	A. lyrata	Moscow University Herbarium	herbarium		ERS18382840
MW0157478		Central_Siberia_4n	71.25438	105.5609	type I	4	4	0.45394	4	A. lyrata	Moscow University Herbarium	herbarium		ERS18382841
MW0157478_2		Central_Siberia_4n	71.25438	105.5609	type II	4	4	0.6102	2	A. lyrata	Moscow University Herbarium	herbarium		ERS18382842
MW0158707	Central_Siberia_2n	Central_Siberia_2n	72.30339	103.1866	type II	2	2	0.255276	2	A. lyrata	Moscow University Herbarium	herbarium		ERS10113957
MW0158708		East_Siberia_2n	71.32261	-179.9066	type I	unsure	4	0.39597	2	A. lyrata	Moscow University Herbarium	herbarium		ERS18382843
MW0374083	Kuzreka	Northern_Ural_4n	66.53767	34.502	type I	4	4	0.485652	3	A. lyrata	Moscow University Herbarium	herbarium		ERS18382844
MW0374083_4	Kuzreka	Northern_Ural_4n	66.53767	34.502	type II	4	4	0.59463	3	A. lyrata	Moscow University Herbarium	herbarium		ERS18382845
MW0374083_6	Kuzreka	Northern_Ural_4n	66.53767	34.502	type II	4	4	0.58716	2	A. lyrata	Moscow University Herbarium	herbarium		ERS18382846
MW0374084		Northern_Ural_4n	72.2719304	52.4677849	type I	4	4	0.53002	1	A. lyrata	Moscow University Herbarium	herbarium		ERS18382847
MW0374084_2		Northern_Ural_4n	72.2719304	52.4677849	type II	4	4	0.639263	4	A. lyrata	Moscow University Herbarium	herbarium		ERS18382848
SRR2040794		Scandinavia_UK_2n	56.4	-4.81	-	2	3	0.423704	2	A. lyrata	Novikova et al. 2016	published		SRR2040794
SRR2040793		Scandinavia_UK_2n	57	-3.11	-	2	2	0.289812	2	A. lyrata	Novikova et al. 2016	published		SRR2040793
SRR5124976		Scandinavia_UK_2n	57.5033	-6.1975	-	2	2	0.363511	2	A. lyrata	Mattila et al, 2017	published		SRR5124976
SRR5124988		Scandinavia_UK_2n	57.5033	-6.1975	-	2	2	0.373369	2	A. lyrata	Mattila et al, 2017	published		SRR5124988
ERR3397904		Scandinavia_UK_2n	61.41	8.25	-	2	2	0.267362	2	A. lyrata	Takou et al, 2020	published		ERR3397904
ERR3397905		Scandinavia_UK_2n	61.41	8.25	-	2	2	0.258373	2	A. lyrata	Takou et al, 2020	published		ERR3397905
ERR3397906		Scandinavia_UK_2n	61.41	8.25	-	2	3	0.168068	2	A. lyrata	Takou et al, 2020	published		ERR3397906
ERR3397907		Scandinavia_UK_2n	61.41	8.25	-	2	2	0.254381	2	A. lyrata	Takou et al, 2020	published		ERR3397907
ERR3397908		Scandinavia_UK_2n	61.41	8.25	-	2	3	0.343909	2	A. lyrata	Takou et al, 2020	published		ERR3397908
ERR3397909		Scandinavia_UK_2n	61.41	8.25	-	2	3	0.349507	2	A. lyrata	Takou et al, 2020	published		ERR3397909
ERR3397910		Scandinavia_UK_2n	61.41	8.25	-	2	2	0.251182	2	A. lyrata	Takou et al, 2020	published		ERR3397910
ERR3397911		Scandinavia_UK_2n	61.41	8.25	-	2	3	0.350566	1	A. lyrata	Takou et al, 2020	published		ERR3397911
ERR3397912		Scandinavia_UK_2n	61.41	8.25	-	2	2	0.254868	2	A. lyrata	Takou et al, 2020	published		ERR3397912
ERR3397913		Scandinavia_UK_2n	61.41	8.25	-	2	2	0.265979	2	A. lyrata	Takou et al, 2020	published		ERR3397913
ERR3397914		Scandinavia_UK_2n	61.41	8.25	-	2	2	0.320847	2	A. lyrata	Takou et al, 2020	published		ERR3397914
SRR7119532		Scandinavia_UK_2n	61.62	8.4	-	2	2	0.287005	2	A. lyrata	Hämälä et al, 2017	published		SRR7119532
SRR7119543		Scandinavia_UK_2n	61.62	8.4	-	2	2	0.281549	2	A. lyrata	Hämälä et al, 2017	published		SRR7119543
SRR7119544		Scandinavia_UK_2n	61.62	8.4	-	2	2	0.244505	2	A. lyrata	Hämälä et al, 2017	published		SRR7119544
SRR7119545		Scandinavia_UK_2n	61.62	8.4	-	2	2	0.303986	2	A. lyrata	Hämälä et al, 2017	published		SRR7119545
SRR7119546		Scandinavia_UK_2n	61.62	8.4	-	2	2	0.273798	2	A. lyrata	Hämälä et al, 2017	published		SRR7119546
SRR7119547		Scandinavia_UK_2n	61.62	8.4	-	2	2	0.289191	2	A. lyrata	Hämälä et al, 2017	published		SRR7119547
SRR7119548		Scandinavia_UK_2n	61.62	8.4	-	2	2	0.294567	2	A. lyrata	Hämälä et al, 2017	published		SRR7119548
SRR5124977		Scandinavia_UK_2n	61.6333333	8.4	-	2	2	0.312301	2	A. lyrata	Mattila et al, 2017	published		SRR5124977
SRR5124983		Scandinavia_UK_2n	61.6333333	8.4	-	2	2	0.279636	2	A. lyrata	Mattila et al, 2017	published		SRR5124983
SRR5124985		Scandinavia_UK_2n	61.6333333	8.4	-	2	2	0.258264	2	A. lyrata	Mattila et al, 2017	published		SRR5124985
SRR5124997		Scandinavia_UK_2n	61.6333333	8.4	-	2	2	0.300288	1	A. lyrata	Mattila et al, 2017	published		SRR5124997
SRR5124998		Scandinavia_UK_2n	61.6333333	8.4	-	2	2	0.297529	2	A. lyrata	Mattila et al, 2017	published		SRR5124998
SRR5124999		Scandinavia_UK_2n	61.6333333	8.4	-	2	2	0.267041	1	A. lyrata	Mattila et al, 2017	published		SRR5124999
SRR7119533		Scandinavia_UK_2n	61.84	8.57	-	2	2	0.296627	1	A. lyrata	Hämälä et al, 2017	published		SRR7119533
SRR7119534		Scandinavia_UK_2n	61.84	8.57	-	2	2	0.290371	2	A. lyrata	Hämälä et al, 2017	published		SRR7119534
SRR7119535		Scandinavia_UK_2n	61.84	8.57	-	2	2	0.304033	2	A. lyrata	Hämälä et al, 2017	published		SRR7119535
SRR7119536		Scandinavia_UK_2n	61.84	8.57	-	2	2	0.294913	2	A. lyrata	Hämälä et al, 2017	published		SRR7119536
SRR7119537		Scandinavia_UK_2n	61.84	8.57	-	2	2	0.298992	2	A. lyrata	Hämälä et al, 2017	published		SRR7119537
SRR7119539		Scandinavia_UK_2n	61.84	8.57	-	2	3	0.326959	2	A. lyrata	Hämälä et al, 2017	published		SRR7119539
SRR7119540		Scandinavia_UK_2n	61.84	8.57	-	2	2	0.294749	1	A. lyrata	Hämälä et al, 2017	published		SRR7119540
SRR7119541		Scandinavia_UK_2n	61.84	8.57	-	2	2	0.250417	1	A. lyrata	Hämälä et al, 2017	published		SRR7119541
SRR7119527		Scandinavia_UK_2n	62.44	8.9	-	2	2	0.348569	1	A. lyrata	Hämälä et al, 2017	published		SRR7119527
SRR7119528		Scandinavia_UK_2n	62.44	8.9	-	2	4	0.208927	2	A. lyrata	Hämälä et al, 2017	published		SRR7119528
SRR7119529		Scandinavia_UK_2n	62.44	8.9	-	2	2	0.223654	2	A. lyrata	Hämälä et al, 2017	published		SRR7119529
SRR7119530		Scandinavia_UK_2n	62.44	8.9	-	2	2	0.247702	2	A. lyrata	Hämälä et al, 2017	published		SRR7119530
SRR7119531		Scandinavia_UK_2n	62.44	8.9	-	2	2	0.259621	2	A. lyrata	Hämälä et al, 2017	published		SRR7119531
SRR7119523		Scandinavia_UK_2n	62.66	8.62	-	2	2	0.291731	2	A. lyrata	Hämälä et al, 2017	published		SRR7119523
SRR7119524		Scandinavia_UK_2n	62.66	8.62	-	2	2	0.308294	2	A. lyrata	Hämälä et al, 2017	published		SRR7119524
SRR7119525		Scandinavia_UK_2n	62.66	8.62	-	2	2	0.299214	2	A. lyrata	Hämälä et al, 2017	published		SRR7119525
SRR7119526		Scandinavia_UK_2n	62.66	8.62	-	2	2	0.314867	2	A. lyrata	Hämälä et al, 2017	published		SRR7119526
SRR7119542		Scandinavia_UK_2n	62.66	8.62	-	2	2	0.302768	2	A. lyrata	Hämälä et al, 2017	published		SRR7119542
SRR9319641		Scandinavia_UK_2n	62.74	9.3	-	2	2	0.298489	2	A. lyrata	Hämälä et al, 2017	published		SRR9319641
SRR9319642		Scandinavia_UK_2n	62.74	9.3	-	2	2	0.276249	2	A. lyrata	Hämälä et al, 2017	published		SRR9319642
SRR9319643		Scandinavia_UK_2n	62.74	9.3	-	2	2	0.281966	2	A. lyrata	Hämälä et al, 2017	published		SRR9319643
SRR9319644		Scandinavia_UK_2n	62.74	9.3	-	2	2	0.292023	2	A. lyrata	Hämälä et al, 2017	published		SRR9319644
SRR9319645		Scandinavia_UK_2n	62.74	9.3	-	2	2	0.297636	2	A. lyrata	Hämälä et al, 2017	published		SRR9319645
SRR9319646		Scandinavia_UK_2n	62.74	9.3	-	2	2	0.297732	2	A. lyrata	Hämälä et al, 2017	published		SRR9319646
SRR9319647		Scandinavia_UK_2n	62.74	9.3	-	2	2	0.286686	2	A. lyrata	Hämälä et al, 2017	published		SRR9319647
SRR9319648		Scandinavia_UK_2n	62.74	9.3	-	2	2	0.318586	2	A. lyrata	Hämälä et al, 2017	published		SRR9319648
SRR9319649		Scandinavia_UK_2n	62.74	9.3	-	2	2	0.282934	2	A. lyrata	Hämälä et al, 2017	published		SRR9319649
SRR5124978		Scandinavia_UK_2n	63.2166667	18.95	-	2	2	0.315882	2	A. lyrata	Mattila et al, 2017	published		SRR5124978
SRR5124982		Scandinavia_UK_2n	63.2166667	18.95	-	2	2	0.253898	2	A. lyrata	Mattila et al, 2017	published		SRR5124982
SRR5124987		Scandinavia_UK_2n	63.2166667	18.95	-	2	2	0.303905	2	A. lyrata	Mattila et al, 2017	published		SRR5124987
SRR5124995		Scandinavia_UK_2n	63.2166667	18.95	-	2	2	0.236139	2	A. lyrata	Mattila et al, 2017	published		SRR5124995
SRR5124996		Scandinavia_UK_2n	63.2166667	18.95	-	2	2	0.285332	2	A. lyrata	Mattila et al, 2017	published		SRR5124996
SRR5125002		Scandinavia_UK_2n	63.2166667	18.95	-	2	2	0.300209	2	A. lyrata	Mattila et al, 2017	published		SRR5125002
MW0374085_1	Kuzreka	Northern_Ural_4n	66.53767	34.502	type II	4	4	0.444852	4	A. lyrata	Moscow University Herbarium	herbarium		ERS18382849
MW0374085_11	Kuzreka	Northern_Ural_4n	66.53767	34.502	type II	4	4	0.513835	3	A. lyrata	Moscow University Herbarium	herbarium		ERS18382850
TE_3.1-1		West_Siberia_2n	68.72591	77.74032	type II	2	3	0.369928	2	A. lyrata		seeds	Nikita Tikhomirov, Uliana Kolesnikova	ERS18383017
TE_3.1-2		West_Siberia_2n	68.72591	77.74032	type II	2	2	0.377859	2	A. lyrata		seeds	Nikita Tikhomirov, Uliana Kolesnikova	ERS18383018
TE_3.2-1		West_Siberia_2n	68.72591	77.74032	type II	2	2	0.401922	2	A. lyrata		seeds	Nikita Tikhomirov, Uliana Kolesnikova	ERS18383019
TE_3.2-2		West_Siberia_2n	68.72591	77.74032	type II	2	2	0.36517	2	A. lyrata		seeds	Nikita Tikhomirov, Uliana Kolesnikova	ERS18383020
TE_3.3-1		West_Siberia_2n	68.72591	77.74032	type II	2	2	0.404584	2	A. lyrata		seeds	Nikita Tikhomirov, Uliana Kolesnikova	ERS18383021
TE_3.3-2		West_Siberia_2n	68.72591	77.74032	type II	2	2	0.36724	2	A. lyrata		seeds	Nikita Tikhomirov, Uliana Kolesnikova	ERS18383022
TE_3.4-1		West_Siberia_2n	68.72591	77.74032	type II	2	2	0.347496	2	A. lyrata		seeds	Nikita Tikhomirov, Uliana Kolesnikova	ERS18383023
TE_3.4-2		West_Siberia_2n	68.72591	77.74032	type II	2	2	0.35439	2	A. lyrata		seeds	Nikita Tikhomirov, Uliana Kolesnikova	ERS18383024
TE_3.5-1		West_Siberia_2n	68.72591	77.74032	type II	2	2	0.386186	2	A. lyrata		seeds	Nikita Tikhomirov, Uliana Kolesnikova	ERS18383025
TE_3.5-2		West_Siberia_2n	68.72591	77.74032	type II	2	2	0.391201	2	A. lyrata		seeds	Nikita Tikhomirov, Uliana Kolesnikova	ERS18383026
TE_3.6-1		West_Siberia_2n	68.72591	77.74032	type II	2	2	0.373013	2	A. lyrata		seeds	Nikita Tikhomirov, Uliana Kolesnikova	ERS18383027
TE_3.6-2		West_Siberia_2n	68.72591	77.74032	type II	2	2	0.361235	2	A. lyrata		seeds	Nikita Tikhomirov, Uliana Kolesnikova	ERS18383028
TE_3.7-1		West_Siberia_2n	68.72591	77.74032	type II	2	2	0.386122	2	A. lyrata		seeds	Nikita Tikhomirov, Uliana Kolesnikova	ERS18383029
TE_3.7-2		West_Siberia_2n	68.72591	77.74032	type II	2	2	0.363701	2	A. lyrata		seeds	Nikita Tikhomirov, Uliana Kolesnikova	ERS18383030
TE_3.8-1		West_Siberia_2n	68.72591	77.74032	type II	2	2	0.374936	2	A. lyrata		seeds	Nikita Tikhomirov, Uliana Kolesnikova	ERS18383031
TE_3.8-2		West_Siberia_2n	68.72591	77.74032	type II	2	2	0.350398	2	A. lyrata		seeds	Nikita Tikhomirov, Uliana Kolesnikova	ERS18383032
TE_3.9-1		West_Siberia_2n	68.72591	77.74032	type II	2	2	0.380447	2	A. lyrata		seeds	Nikita Tikhomirov, Uliana Kolesnikova	ERS18383033
TE_3.9-2		West_Siberia_2n	68.72591	77.74032	type II	2	2	0.402743	1	A. lyrata		seeds	Nikita Tikhomirov, Uliana Kolesnikova	ERS18383034
TE_4.10-1		West_Siberia_2n	68.79245	77.68399	type II	2	2	0.357272	1	A. lyrata		seeds	Nikita Tikhomirov, Uliana Kolesnikova	ERS18383035
TE_4.10-2	TE4	West_Siberia_2n	68.79245	77.68399	type II	2	2	0.374341	1	A. lyrata		seeds	Nikita Tikhomirov, Uliana Kolesnikova	ERS18383036
TE_4.11-1		West_Siberia_2n	68.79245	77.68399	type II	2	2	0.400167	2	A. lyrata		seeds	Nikita Tikhomirov, Uliana Kolesnikova	ERS18383037
TE_4.11-2	TE4	West_Siberia_2n	68.79245	77.68399	type II	2	4	0.559511	2	A. lyrata		seeds	Nikita Tikhomirov, Uliana Kolesnikova	ERS18383038
TE_4.2-1		West_Siberia_2n	68.79245	77.68399	type II	2	2	0.404345	2	A. lyrata		seeds	Nikita Tikhomirov, Uliana Kolesnikova	ERS18383039
TE_4.2-2	TE4	West_Siberia_2n	68.79245	77.68399	type II	2	2	0.37845	2	A. lyrata		seeds	Nikita Tikhomirov, Uliana Kolesnikova	ERS18383040
TE_4.3-1		West_Siberia_2n	68.79245	77.68399	type II	2	2	0.402322	2	A. lyrata		seeds	Nikita Tikhomirov, Uliana Kolesnikova	ERS18383041
TE_4.3-2	TE4	West_Siberia_2n	68.79245	77.68399	type II	2	2	0.377017	2	A. lyrata		seeds	Nikita Tikhomirov, Uliana Kolesnikova	ERS18383042
TE_4.4-1		West_Siberia_2n	68.79245	77.68399	type II	2	2	0.331096	2	A. lyrata		seeds	Nikita Tikhomirov, Uliana Kolesnikova	ERS18383043
TE_4.4-2	TE4	West_Siberia_2n	68.79245	77.68399	type II	2	2	0.373745	2	A. lyrata		seeds	Nikita Tikhomirov, Uliana Kolesnikova	ERS18383044
TE_4.5-1		West_Siberia_2n	68.79245	77.68399	type II	2	2	0.411266	2	A. lyrata		seeds	Nikita Tikhomirov, Uliana Kolesnikova	ERS18383045
TE_4.5-2	TE4	West_Siberia_2n	68.79245	77.68399	type II	2	2	0.386287	2	A. lyrata		seeds	Nikita Tikhomirov, Uliana Kolesnikova	ERS18383046
TE_4.6-1		West_Siberia_2n	68.79245	77.68399	type II	2	2	0.378451	2	A. lyrata		seeds	Nikita Tikhomirov, Uliana Kolesnikova	ERS18383047
TE_4.6-2	TE4	West_Siberia_2n	68.79245	77.68399	type II	2	2	0.419089	2	A. lyrata		seeds	Nikita Tikhomirov, Uliana Kolesnikova	ERS18383048
TE_4.7-1	TE4	West_Siberia_2n	68.79245	77.68399	type II	2	3	0.476854	2	A. lyrata		seeds	Nikita Tikhomirov, Uliana Kolesnikova	ERS18383049
TE_4.8-1		West_Siberia_2n	68.79245	77.68399	type II	2	2	0.376732	2	A. lyrata		seeds	Nikita Tikhomirov, Uliana Kolesnikova	ERS18383050
TE_4.8-2	TE4	West_Siberia_2n	68.79245	77.68399	type II	2	2	0.380941	2	A. lyrata		seeds	Nikita Tikhomirov, Uliana Kolesnikova	ERS18383051
TE_4.9-1		West_Siberia_2n	68.79245	77.68399	type II	2	2	0.360276	2	A. lyrata		seeds	Nikita Tikhomirov, Uliana Kolesnikova	ERS18383052
TE_4.9-2	TE4	West_Siberia_2n	68.79245	77.68399	type II	2	2	0.37054	2	A. lyrata		seeds	Nikita Tikhomirov, Uliana Kolesnikova	ERS18383053
TE_7.1-1		West_Siberia_2n	68.79345	77.78109	type II	2	2	0.386103	2	A. lyrata		seeds	Nikita Tikhomirov, Uliana Kolesnikova	ERS18383078
TE_7.1-2		West_Siberia_2n	68.79345	77.78109	type II	2	2	0.365807	2	A. lyrata		seeds	Nikita Tikhomirov, Uliana Kolesnikova	ERS18383079
TE_7.2-1		West_Siberia_2n	68.79345	77.78109	type II	2	2	0.42897	2	A. lyrata		seeds	Nikita Tikhomirov, Uliana Kolesnikova	ERS18383080
TE_7.2-2		West_Siberia_2n	68.79345	77.78109	type II	2	2	0.372924	2	A. lyrata		seeds	Nikita Tikhomirov, Uliana Kolesnikova	ERS18383081
TE_7.3-1		West_Siberia_2n	68.79345	77.78109	type II	2	2	0.410615	2	A. lyrata		seeds	Nikita Tikhomirov, Uliana Kolesnikova	ERS18383082
TE_7.3-2		West_Siberia_2n	68.79345	77.78109	type II	2	2	0.414333	2	A. lyrata		seeds	Nikita Tikhomirov, Uliana Kolesnikova	ERS18383083
TE_7.4-1		West_Siberia_2n	68.79345	77.78109	type II	2	2	0.372582	2	A. lyrata		seeds	Nikita Tikhomirov, Uliana Kolesnikova	ERS18383084
TE_7.4-2		West_Siberia_2n	68.79345	77.78109	type II	2	2	0.384572	2	A. lyrata		seeds	Nikita Tikhomirov, Uliana Kolesnikova	ERS18383085
TE_7.5-1		West_Siberia_2n	68.79345	77.78109	type II	2	2	0.37872	2	A. lyrata		seeds	Nikita Tikhomirov, Uliana Kolesnikova	ERS18383086
TE_7.5-2		West_Siberia_2n	68.79345	77.78109	type II	2	2	0.395686	2	A. lyrata		seeds	Nikita Tikhomirov, Uliana Kolesnikova	ERS18383087
TE_7.6-1		West_Siberia_2n	68.79345	77.78109	type II	2	2	0.36443	2	A. lyrata		seeds	Nikita Tikhomirov, Uliana Kolesnikova	ERS18383088
TE_7.6-2		West_Siberia_2n	68.79345	77.78109	type II	2	3	0.311246	2	A. lyrata		seeds	Nikita Tikhomirov, Uliana Kolesnikova	ERS18383089
TE_7.7-1		West_Siberia_2n	68.79345	77.78109	type II	2	2	0.356718	2	A. lyrata		seeds	Nikita Tikhomirov, Uliana Kolesnikova	ERS18383090
TE_7.7-2		West_Siberia_2n	68.79345	77.78109	type II	2	2	0.378643	2	A. lyrata		seeds	Nikita Tikhomirov, Uliana Kolesnikova	ERS18383091
TE_7.8-1		West_Siberia_2n	68.79345	77.78109	type II	2	2	0.38467	2	A. lyrata		seeds	Nikita Tikhomirov, Uliana Kolesnikova	ERS18383092
TE_7.8-2		West_Siberia_2n	68.79345	77.78109	type II	2	2	0.366109	2	A. lyrata		seeds	Nikita Tikhomirov, Uliana Kolesnikova	ERS18383093
TE_7.9-1		West_Siberia_2n	68.79345	77.78109	type II	2	2	0.390172	2	A. lyrata		seeds	Nikita Tikhomirov, Uliana Kolesnikova	ERS18383094
TE_7.9-2		West_Siberia_2n	68.79345	77.78109	type II	2	3	0.354301	2	A. lyrata		seeds	Nikita Tikhomirov, Uliana Kolesnikova	ERS18383095
TE_7mix-1		West_Siberia_2n	68.79345	77.78109	type II	2	2	0.399003	2	A. lyrata		seeds	Nikita Tikhomirov, Uliana Kolesnikova	ERS18383096
TE_7mix-2		West_Siberia_2n	68.79345	77.78109	type II	2	3	0.34579	2	A. lyrata		seeds	Nikita Tikhomirov, Uliana Kolesnikova	ERS18383097
TE_6.1-1		West_Siberia_2n	68.79633	77.75588	type II	2	2	0.376116	2	A. lyrata		seeds	Nikita Tikhomirov, Uliana Kolesnikova	ERS18383074
TE_6.1-2		West_Siberia_2n	68.79633	77.75588	type II	2	2	0.379832	2	A. lyrata		seeds	Nikita Tikhomirov, Uliana Kolesnikova	ERS18383075
TE_6.2-1		West_Siberia_2n	68.79633	77.75588	type II	2	2	0.377096	2	A. lyrata		seeds	Nikita Tikhomirov, Uliana Kolesnikova	ERS18383076
TE_6.2-2		West_Siberia_2n	68.79633	77.75588	type II	2	3	0.365922	2	A. lyrata		seeds	Nikita Tikhomirov, Uliana Kolesnikova	ERS18383077
TE_5.1-1		West_Siberia_2n	68.79682	77.68553	type II	2	2	0.369012	2	A. lyrata		seeds	Nikita Tikhomirov, Uliana Kolesnikova	ERS18383054
TE_5.1-2		West_Siberia_2n	68.79682	77.68553	type II	2	2	0.392737	2	A. lyrata		seeds	Nikita Tikhomirov, Uliana Kolesnikova	ERS18383055
TE_5.10-1		West_Siberia_2n	68.79682	77.68553	type II	2	2	0.377394	2	A. lyrata		seeds	Nikita Tikhomirov, Uliana Kolesnikova	ERS18383056
TE_5.10-2		West_Siberia_2n	68.79682	77.68553	type II	2	2	0.389917	2	A. lyrata		seeds	Nikita Tikhomirov, Uliana Kolesnikova	ERS18383057
TE_5.2-1		West_Siberia_2n	68.79682	77.68553	type II	2	3	0.314171	2	A. lyrata		seeds	Nikita Tikhomirov, Uliana Kolesnikova	ERS18383058
TE_5.2-2		West_Siberia_2n	68.79682	77.68553	type II	2	2	0.370458	2	A. lyrata		seeds	Nikita Tikhomirov, Uliana Kolesnikova	ERS18383059
TE_5.3-1		West_Siberia_2n	68.79682	77.68553	type II	2	2	0.373441	2	A. lyrata		seeds	Nikita Tikhomirov, Uliana Kolesnikova	ERS18383060
TE_5.3-2		West_Siberia_2n	68.79682	77.68553	type II	2	2	0.380124	2	A. lyrata		seeds	Nikita Tikhomirov, Uliana Kolesnikova	ERS18383061
TE_5.4-1		West_Siberia_2n	68.79682	77.68553	type II	2	2	0.356404	2	A. lyrata		seeds	Nikita Tikhomirov, Uliana Kolesnikova	ERS18383062
TE_5.4-2		West_Siberia_2n	68.79682	77.68553	type II	2	3	0.302881	2	A. lyrata		seeds	Nikita Tikhomirov, Uliana Kolesnikova	ERS18383063
TE_5.5-1		West_Siberia_2n	68.79682	77.68553	type II	2	2	0.39359	2	A. lyrata		seeds	Nikita Tikhomirov, Uliana Kolesnikova	ERS18383064
TE_5.5-2		West_Siberia_2n	68.79682	77.68553	type II	2	2	0.371208	2	A. lyrata		seeds	Nikita Tikhomirov, Uliana Kolesnikova	ERS18383065
TE_5.6-1		West_Siberia_2n	68.79682	77.68553	type II	2	2	0.386109	2	A. lyrata		seeds	Nikita Tikhomirov, Uliana Kolesnikova	ERS18383066
TE_5.6-2		West_Siberia_2n	68.79682	77.68553	type II	2	2	0.383595	2	A. lyrata		seeds	Nikita Tikhomirov, Uliana Kolesnikova	ERS18383067
TE_5.7-1		West_Siberia_2n	68.79682	77.68553	type II	2	3	0.36885	2	A. lyrata		seeds	Nikita Tikhomirov, Uliana Kolesnikova	ERS18383068
TE_5.7-2		West_Siberia_2n	68.79682	77.68553	type II	2	3	0.388853	2	A. lyrata		seeds	Nikita Tikhomirov, Uliana Kolesnikova	ERS18383069
TE_5.8-1		West_Siberia_2n	68.79682	77.68553	type II	2	3	0.355912	2	A. lyrata		seeds	Nikita Tikhomirov, Uliana Kolesnikova	ERS18383070
TE_5.8-2		West_Siberia_2n	68.79682	77.68553	type II	2	2	0.38811	2	A. lyrata		seeds	Nikita Tikhomirov, Uliana Kolesnikova	ERS18383071
TE_5.9-1		West_Siberia_2n	68.79682	77.68553	type II	2	2	0.391808	2	A. lyrata		seeds	Nikita Tikhomirov, Uliana Kolesnikova	ERS18383072
TE_5.9-2		West_Siberia_2n	68.79682	77.68553	type II	2	3	0.319555	2	A. lyrata		seeds	Nikita Tikhomirov, Uliana Kolesnikova	ERS18383073
TE_8.1-1		West_Siberia_2n	68.86441	77.6911	type II	2	2	0.31868	1	A. lyrata		seeds	Nikita Tikhomirov, Uliana Kolesnikova	ERS18383098
TE_8.1-2		West_Siberia_2n	68.86441	77.6911	type II	2	3	0.292954	2	A. lyrata		seeds	Nikita Tikhomirov, Uliana Kolesnikova	ERS18383099
TE_8.10-1		West_Siberia_2n	68.86441	77.6911	type II	2	4	0.278799	2	A. lyrata		seeds	Nikita Tikhomirov, Uliana Kolesnikova	ERS18383100
TE_8.10-2		West_Siberia_2n	68.86441	77.6911	type II	2	2	0.378692	2	A. lyrata		seeds	Nikita Tikhomirov, Uliana Kolesnikova	ERS18383101
TE_8.2-1		West_Siberia_2n	68.86441	77.6911	type II	2	2	0.369034	2	A. lyrata		seeds	Nikita Tikhomirov, Uliana Kolesnikova	ERS18383102
TE_8.2-2		West_Siberia_2n	68.86441	77.6911	type II	2	2	0.365449	2	A. lyrata		seeds	Nikita Tikhomirov, Uliana Kolesnikova	ERS18383103
TE_8.3-1		West_Siberia_2n	68.86441	77.6911	type II	2	2	0.391573	2	A. lyrata		seeds	Nikita Tikhomirov, Uliana Kolesnikova	ERS18383104
TE_8.3-2		West_Siberia_2n	68.86441	77.6911	type II	2	2	0.363407	2	A. lyrata		seeds	Nikita Tikhomirov, Uliana Kolesnikova	ERS18383105
TE_8.4-1		West_Siberia_2n	68.86441	77.6911	type II	2	2	0.335822	2	A. lyrata		seeds	Nikita Tikhomirov, Uliana Kolesnikova	ERS18383106
TE_8.4-2		West_Siberia_2n	68.86441	77.6911	type II	2	4	0.343699	2	A. lyrata		seeds	Nikita Tikhomirov, Uliana Kolesnikova	ERS18383107
TE_8.5-1		West_Siberia_2n	68.86441	77.6911	type II	2	2	0.376777	2	A. lyrata		seeds	Nikita Tikhomirov, Uliana Kolesnikova	ERS18383108
TE_8.5-2		West_Siberia_2n	68.86441	77.6911	type II	2	2	0.304793	2	A. lyrata		seeds	Nikita Tikhomirov, Uliana Kolesnikova	ERS18383109
TE_8.6-1		West_Siberia_2n	68.86441	77.6911	type II	2	2	0.336186	2	A. lyrata		seeds	Nikita Tikhomirov, Uliana Kolesnikova	ERS18383110
TE_8.6-2		West_Siberia_2n	68.86441	77.6911	type II	2	2	0.379767	1	A. lyrata		seeds	Nikita Tikhomirov, Uliana Kolesnikova	ERS18383111
TE_8.7-1		West_Siberia_2n	68.86441	77.6911	type II	2	2	0.34721	1	A. lyrata		seeds	Nikita Tikhomirov, Uliana Kolesnikova	ERS18383112
TE_8.7-2		West_Siberia_2n	68.86441	77.6911	type II	2	2	0.350582	2	A. lyrata		seeds	Nikita Tikhomirov, Uliana Kolesnikova	ERS18383113
TE_8.8-1		West_Siberia_2n	68.86441	77.6911	type II	2	2	0.40587	2	A. lyrata		seeds	Nikita Tikhomirov, Uliana Kolesnikova	ERS18383114
TE_8.8-2		West_Siberia_2n	68.86441	77.6911	type II	2	2	0.350523	2	A. lyrata		seeds	Nikita Tikhomirov, Uliana Kolesnikova	ERS18383115
TE_8.9-1		West_Siberia_2n	68.86441	77.6911	type II	2	2	0.33144	2	A. lyrata		seeds	Nikita Tikhomirov, Uliana Kolesnikova	ERS18383116
TE_8.9-2		West_Siberia_2n	68.86441	77.6911	type II	2	2	0.378895	2	A. lyrata		seeds	Nikita Tikhomirov, Uliana Kolesnikova	ERS18383117
TE_8mix-1		West_Siberia_2n	68.86441	77.6911	type II	2	2	0.313386	2	A. lyrata		seeds	Nikita Tikhomirov, Uliana Kolesnikova	ERS18383118
TE_8mix-2		West_Siberia_2n	68.86441	77.6911	type II	2	2	0.331497	1	A. lyrata		seeds	Nikita Tikhomirov, Uliana Kolesnikova	ERS18383119
TE_10.1-1		West_Siberia_2n	68.91428	77.66211	type II	2	2	0.369726	1	A. lyrata		seeds	Nikita Tikhomirov, Uliana Kolesnikova	ERS18382981
TE_10.1-2		West_Siberia_2n	68.91428	77.66211	type II	2	2	0.357412	2	A. lyrata		seeds	Nikita Tikhomirov, Uliana Kolesnikova	ERS18382982
TE_10.2-1		West_Siberia_2n	68.91428	77.66211	type II	2	2	0.361637	2	A. lyrata		seeds	Nikita Tikhomirov, Uliana Kolesnikova	ERS18382983
TE_10.2-2		West_Siberia_2n	68.91428	77.66211	type II	2	2	0.364708	2	A. lyrata		seeds	Nikita Tikhomirov, Uliana Kolesnikova	ERS18382984
TE_10.3-1		West_Siberia_2n	68.91428	77.66211	type II	2	2	0.396288	2	A. lyrata		seeds	Nikita Tikhomirov, Uliana Kolesnikova	ERS18382985
TE_10.3-2		West_Siberia_2n	68.91428	77.66211	-	2	2	0.391506	2	A. lyrata	Kolesnikova et al. 2023	published	Nikita Tikhomirov, Uliana Kolesnikova	ERS14775782
TE_10.4-1		West_Siberia_2n	68.91428	77.66211	type II	2	2	0.335963	2	A. lyrata		seeds	Nikita Tikhomirov, Uliana Kolesnikova	ERS18382986
TE_10.4-2		West_Siberia_2n	68.91428	77.66211	type II	2	2	0.388982	2	A. lyrata		seeds	Nikita Tikhomirov, Uliana Kolesnikova	ERS18382987
TE_10.5-1		West_Siberia_2n	68.91428	77.66211	type II	2	2	0.380582	2	A. lyrata		seeds	Nikita Tikhomirov, Uliana Kolesnikova	ERS18382988
TE_10.5-2		West_Siberia_2n	68.91428	77.66211	type II	2	2	0.363799	2	A. lyrata		seeds	Nikita Tikhomirov, Uliana Kolesnikova	ERS18382989
TE_10.6-1		West_Siberia_2n	68.91428	77.66211	type II	2	2	0.378795	2	A. lyrata		seeds	Nikita Tikhomirov, Uliana Kolesnikova	ERS18382990
TE_10.6-2		West_Siberia_2n	68.91428	77.66211	type II	2	2	0.378346	2	A. lyrata		seeds	Nikita Tikhomirov, Uliana Kolesnikova	ERS18382991
TE_10.7-1		West_Siberia_2n	68.91428	77.66211	type II	2	2	0.383342	2	A. lyrata		seeds	Nikita Tikhomirov, Uliana Kolesnikova	ERS18382992
TE_10.7-2		West_Siberia_2n	68.91428	77.66211	type II	2	2	0.350505	2	A. lyrata		seeds	Nikita Tikhomirov, Uliana Kolesnikova	ERS18382993
TE_10.8-1		West_Siberia_2n	68.91428	77.66211	type II	2	2	0.383883	2	A. lyrata		seeds	Nikita Tikhomirov, Uliana Kolesnikova	ERS18382994
TE_10.8-2		West_Siberia_2n	68.91428	77.66211	type II	2	2	0.374562	2	A. lyrata		seeds	Nikita Tikhomirov, Uliana Kolesnikova	ERS18382995
TE_10.9-1		West_Siberia_2n	68.91428	77.66211	type II	2	2	0.37723	2	A. lyrata		seeds	Nikita Tikhomirov, Uliana Kolesnikova	ERS18382996
TE_10.9-2		West_Siberia_2n	68.91428	77.66211	type II	2	2	0.373523	2	A. lyrata		seeds	Nikita Tikhomirov, Uliana Kolesnikova	ERS18382997
TE_9.1-1		West_Siberia_2n	68.91428	77.66211	type II	2	2	0.301636	2	A. lyrata		seeds	Nikita Tikhomirov, Uliana Kolesnikova	ERS18383120
TE_9.1-2		West_Siberia_2n	68.91428	77.66211	type II	2	3	0.268652	1	A. lyrata		seeds	Nikita Tikhomirov, Uliana Kolesnikova	ERS18383121
TE_11.1-1		West_Siberia_2n	68.94298	77.75131	type II	2	2	0.379617	2	A. lyrata		seeds	Nikita Tikhomirov, Uliana Kolesnikova	ERS18382998
TE_11.1-2		West_Siberia_2n	68.94298	77.75131	-	2	2	0.37605	2	A. lyrata	Kolesnikova et al. 2023	published	Nikita Tikhomirov, Uliana Kolesnikova	ERS14775783
TE_11.10-1		West_Siberia_2n	68.94298	77.75131	type II	2	2	0.379124	1	A. lyrata		seeds	Nikita Tikhomirov, Uliana Kolesnikova	ERS18382999
TE_11.10-2		West_Siberia_2n	68.94298	77.75131	type II	2	2	0.348355	2	A. lyrata		seeds	Nikita Tikhomirov, Uliana Kolesnikova	ERS18383000
TE_11.2-1		West_Siberia_2n	68.94298	77.75131	type II	2	2	0.356828	2	A. lyrata		seeds	Nikita Tikhomirov, Uliana Kolesnikova	ERS18383001
TE_11.2-2		West_Siberia_2n	68.94298	77.75131	type II	2	2	0.349077	2	A. lyrata		seeds	Nikita Tikhomirov, Uliana Kolesnikova	ERS18383002
TE_11.3-1		West_Siberia_2n	68.94298	77.75131	type II	2	2	0.394351	1	A. lyrata		seeds	Nikita Tikhomirov, Uliana Kolesnikova	ERS18383003
TE_11.3-2		West_Siberia_2n	68.94298	77.75131	type II	2	2	0.381093	2	A. lyrata		seeds	Nikita Tikhomirov, Uliana Kolesnikova	ERS18383004
TE_11.4-1		West_Siberia_2n	68.94298	77.75131	type II	2	2	0.377129	2	A. lyrata		seeds	Nikita Tikhomirov, Uliana Kolesnikova	ERS18383005
TE_11.4-2		West_Siberia_2n	68.94298	77.75131	type II	2	2	0.381288	2	A. lyrata		seeds	Nikita Tikhomirov, Uliana Kolesnikova	ERS18383006
TE_11.5-1		West_Siberia_2n	68.94298	77.75131	type II	2	2	0.383027	2	A. lyrata		seeds	Nikita Tikhomirov, Uliana Kolesnikova	ERS18383007
TE_11.5-2		West_Siberia_2n	68.94298	77.75131	type II	2	3	0.311157	1	A. lyrata		seeds	Nikita Tikhomirov, Uliana Kolesnikova	ERS18383008
TE_11.6-1		West_Siberia_2n	68.94298	77.75131	type II	2	2	0.358244	2	A. lyrata		seeds	Nikita Tikhomirov, Uliana Kolesnikova	ERS18383009
TE_11.6-2		West_Siberia_2n	68.94298	77.75131	type II	2	3	0.29261	1	A. lyrata		seeds	Nikita Tikhomirov, Uliana Kolesnikova	ERS18383010
TE_11.7-1		West_Siberia_2n	68.94298	77.75131	type II	2	2	0.381849	2	A. lyrata		seeds	Nikita Tikhomirov, Uliana Kolesnikova	ERS18383011
TE_11.7-2		West_Siberia_2n	68.94298	77.75131	type II	2	2	0.386161	2	A. lyrata		seeds	Nikita Tikhomirov, Uliana Kolesnikova	ERS18383012
TE_11.8-1		West_Siberia_2n	68.94298	77.75131	type II	2	2	0.380342	2	A. lyrata		seeds	Nikita Tikhomirov, Uliana Kolesnikova	ERS18383013
TE_11.8-2		West_Siberia_2n	68.94298	77.75131	type II	2	2	0.333512	2	A. lyrata		seeds	Nikita Tikhomirov, Uliana Kolesnikova	ERS18383014
TE_11.9-1		West_Siberia_2n	68.94298	77.75131	type II	2	2	0.358739	2	A. lyrata		seeds	Nikita Tikhomirov, Uliana Kolesnikova	ERS18383015
TE_11.9-2		West_Siberia_2n	68.94298	77.75131	type II	2	2	0.390317	2	A. lyrata		seeds	Nikita Tikhomirov, Uliana Kolesnikova	ERS18383016
MW0374087	Kuzreka	Northern_Ural_4n	66.5378771	34.4919205	type I	4	4	0.502167	4	A. lyrata	Moscow University Herbarium	herbarium		ERS18382851
MW0374087_5	Kuzreka	Northern_Ural_4n	66.5378771	34.4919205	type II	4	4	0.566127	4	A. lyrata	Moscow University Herbarium	herbarium		ERS18382852
MW0374087_9		exclude	66.5378771	34.4919205	type II	unsure	4	0.345262	2	A. lyrata	Moscow University Herbarium	herbarium		ERS18382853
MW0374094_6		exclude	72.3738873	52.7165222	type II	unsure	4	0.464379	2	A. lyrata	Moscow University Herbarium	herbarium		ERS18382854
MW0374095		Northern_Ural_4n	71.1367605	54.0211487	type I	4	4	0.557496	1	A. lyrata	Moscow University Herbarium	herbarium		ERS18382855
MW0374101		Northern_Ural_4n	71.1367605	54.0211487	type I	4	4	0.531052	4	A. lyrata	Moscow University Herbarium	herbarium		ERS18382856
MW0374102-2		Northern_Ural_4n	68.1229941	66.1201859	type I	4	4	0.510313	2	A. lyrata	Moscow University Herbarium	herbarium		ERS18382857
	99
