# Supplementary material for: Multiple Autopolyploid Arabidopsis lyrata Populations Stabilized by Long-Range Adaptive Introgression Across Eurasia
Source: Mol Biol Evol. 2025 Jul 24;42(8):msaf153. doi: 10.1093/molbev/msaf153 (PMC12342985; doi:10.1093/molbev/msaf153)
Supplement: msaf153_Supplementary_Data [file msaf153_supplementary_data.zip › Supplementary Data 4 - Twisst.xlsx]

## Sheet: NU vs CS - Siberia comparison
lyrata gene ID	thaliana gene ID	scaffold	Window start	Window end	block ID	Gene name	associated GO term(s)	GO term description
AL1G27690	AT1G15570.1	scaffold_1	6703056	6708729	CYCA2;3	CYCA2;3	GO:0022402, GO:0007049, GO:0006259	cell cycle process, cell cycle, DNA metabolic process
AL1G36770	AT1G22260.1	scaffold_1	9791490	9793475	ZYP1b	ZYP1b	GO:0051276,GO:0022402,GO:0007049,GO:0035825,GO:0007127,GO:0061982,GO:0140013,GO:0007059,GO:0006259,GO:0006996,GO:0000280,GO:1903046,GO:0000795	chromosome organization,cell cycle process,cell cycle,homologous recombination,meiosis I,meiosis I cell cycle process,meiotic nuclear division,chromosome segregation,DNA metabolic process,organelle organization,nuclear division,meiotic cell cycle process,synaptonemal complex
AL2G37800	AT1G77590.1	scaffold_2	19275752	19280374	PDS5	LACS9
AL142U10010	AT1G77600.3	scaffold_2	19285966	19292683	PDS5	PDS5	GO:0051276,GO:0022402,GO:0007049,GO:0007062,GO:0035825,GO:0007064,GO:0006259,GO:0006996	chromosome organization,cell cycle process,cell cycle,sister chromatid cohesion,homologous recombination,mitotic sister chromatid cohesion,DNA metabolic process,organelle organization
AL3G13650	AT5G17990.1	scaffold_3	1191495	1198198	EDA30	PAT1
AL3G13670	AT3G03810.1	scaffold_3	1191495	1198198	EDA30	EDA30	GO:0006996	organelle organization
AL3G13660	AT3G03800.1	scaffold_3	1191495	1198198	EDA30	ATSYP131
AL4G32660	AT2G36480.3	scaffold_4	18780892	18785788	DML1	PCF11
AL4G32670	AT2G36490.2	scaffold_4	18780892	18785788	DML1	DML1	GO:0006259	DNA metabolic process
AL4G32670	AT2G36490.2	scaffold_4	18785820	18788961	DML1	DML1	GO:0006259	DNA metabolic process
AL4G46460	AT2G46980.2	scaffold_4	24187949	24191667	ASY3	ASY3	GO:0051276,GO:0022402,GO:0007049,GO:0007127,GO:0061982,GO:0140013,GO:0007059,GO:0006996,GO:0000280,GO:1903046	chromosome organization,cell cycle process,cell cycle,meiosis I,meiosis I cell cycle process,meiotic nuclear division,chromosome segregation,organelle organization,nuclear division,meiotic cell cycle process
AL4G46460	AT2G46980.2	scaffold_4	24191724	24197376	ASY3	ASY3	GO:0051276,GO:0022402,GO:0007049,GO:0007127,GO:0061982,GO:0140013,GO:0007059,GO:0006996,GO:0000280,GO:1903046	chromosome organization,cell cycle process,cell cycle,meiosis I,meiosis I cell cycle process,meiotic nuclear division,chromosome segregation,organelle organization,nuclear division,meiotic cell cycle process
AL4G46470	AT2G46990.1	scaffold_4	24197431	24206245	ASY3	AUXIN-RESPONSIVE PROTEIN IAA20
AL4G46480	AT4G03565.1	scaffold_4	24197431	24206245	ASY3	ABCB4
AL4G46490	AT2G47000.1	scaffold_4	24197431	24206245	ASY3	ABC transporter	GO:0008559	ABC-type xenobiotic transporter activity
AL6G10660	AT3G49420.1	scaffold_6	252884	259529	unknown_1	Glutaredoxin family protein
AL6G10690	AT5G01420.1	scaffold_6	252884	259529	unknown_1	GLUTAREDOXIN FAMILY PROTEIN
AL7G35790	AT4G18490.2	scaffold_7	10628511	10632630	SCEP3	SCEP3
AL7G35800	AT4G18480.1	scaffold_7	10628511	10632630	SCEP3	CH42 (CHL11)
AL8G25570	AT5G51300.1	scaffold_8	12884770	12888076	SWI1	SF1
AL8G25590	AT5G51330.1	scaffold_8	12888115	12897115	SWI1	SWI1	GO:0007127,GO:0061982,GO:0140013,GO:0000280,GO:1903046,GO:0051276,GO:0022402,GO:0007049,GO:0006996,GO:0035825,GO:0006259,GO:0007062	meiosis I,meiosis I cell cycle process,meiotic nuclear division,nuclear division,meiotic cell cycle process,chromosome organization,cell cycle process,cell cycle,organelle organization,homologous recombination,DNA metabolic process,sister chromatid cohesion
AL8G25600	AT5G51340.1	scaffold_8	12897116	12903784	SWI1	MAU2/SCC4	GO:0051276,GO:0022402,GO:0007049,GO:0006996,GO:0007062,GO:0007059,GO:0007064	chromosome organization,cell cycle process,cell cycle,organelle organization,sister chromatid cohesion,chromosome segregation,mitotic sister chromatid cohesion

## Sheet: NU vs CE - Central Europe to Si
lyrata gene ID	thaliana gene ID	scaffold	Window start	Window end	block ID	Gene name	associated GO term(s)	GO term description
AL1G27690	AT1G15570.1	scaffold_1	6703160	6709618	CYCA2;3	CYCA2;3	GO:0006259, GO:0022402, GO:0007049	DNA metabolic process, cell cycle process, cell cycle
AL1G36770	AT1G22260.1	scaffold_1	9791311	9793956	ZYP1b	ZYP1b
AL1G35730	AT1G22275.1	scaffold_1	9798854	9805743	ZYP1b	ZYP1a	GO:0035825, GO:0007127, GO:0006310, GO:0061982, GO:0006259, GO:0051276, GO:0022402, GO:0140013, GO:0007129, GO:0045143, GO:0007049, GO:0000280, GO:1903046, GO:0070192, GO:0051321, GO:0045132, GO:0007131, GO:0140527, GO:0048285, GO:0098813, GO:0019953, GO:0007059, GO:0006996, GO:0000794, GO:0000793, GO:0000795	homologous recombination, meiosis I, DNA recombination, meiosis I cell cycle process, DNA metabolic process, chromosome organization, cell cycle process, meiotic nuclear division, homologous chromosome pairing at meiosis, homologous chromosome segregation, cell cycle, nuclear division, meiotic cell cycle process, chromosome organization involved in meiotic cell cycle, meiotic cell cycle, meiotic …
AL1G35740	AT1G22280.1	scaffold_1	9798854	9805743	ZYP1b	PAPP2C
AL2G25920	AT1G67370.1	scaffold_2	13972430	13976253	ASY1	ASY1	GO:0035825, GO:0007127, GO:0006310, GO:0061982, GO:0006259, GO:0051276, GO:0022402, GO:0140013, GO:0007129, GO:0045143, GO:0007049, GO:0000280, GO:1903046, GO:0070192, GO:0051321, GO:0045132, GO:0007131, GO:0140527, GO:0048285, GO:0098813, GO:0019953, GO:0007059, GO:0006996, GO:0000794, GO:0000793	homologous recombination, meiosis I, DNA recombination, meiosis I cell cycle process, DNA metabolic process, chromosome organization, cell cycle process, meiotic nuclear division, homologous chromosome pairing at meiosis, homologous chromosome segregation, cell cycle, nuclear division, meiotic cell cycle process, chromosome organization involved in meiotic cell cycle, meiotic cell cycle, meiotic …
AL2G25930	AT1G67390.1	scaffold_2	13972430	13976253	ASY1	F-box family protein
AL142U10010	AT1G77600.2	scaffold_2	19285063	19292674	PDS5	PDS5	GO:0006310, GO:0006996, GO:0051276, GO:0022402, GO:0007049, GO:0035825, GO:0006259	DNA recombination, organelle organization, chromosome organization, cell cycle process, cell cycle, homologous recombination, DNA metabolic process
AL142U10030	AT1G77620.1	scaffold_2	19300322	19303807	PDS5	P-loop containing nucleoside triphosphate hydrolases superfamily protein	GO:0006259	DNA metabolic process
AL4G46450	AT2G46970.1	scaffold_4	24185144	24193011	ASY3	PIL1
AL4G46460	AT2G46980.2	scaffold_4	24185144	24193011	ASY3	ASY3	GO:0007129, GO:0045143, GO:0070192, GO:0045132, GO:0098813, GO:0007059, GO:0006996, GO:0007127, GO:0061982, GO:0140013, GO:0000280, GO:1903046, GO:0051321, GO:0048285, GO:0019953, GO:0051276, GO:0022402, GO:0007049	homologous chromosome pairing at meiosis, homologous chromosome segregation, chromosome organization involved in meiotic cell cycle, meiotic chromosome segregation, nuclear chromosome segregation, chromosome segregation, organelle organization, meiosis I, meiosis I cell cycle process, meiotic nuclear division, nuclear division, meiotic cell cycle process, meiotic cell cycle, organelle fission, se…
AL7G33960	AT4G11770.1	scaffold_7	9848366	9883992	LCR38	F-BOX/KELCH-REPEAT PROTEIN
AL7G33970	AT4G19950.1	scaffold_7	9848366	9883992	LCR38	polyadenylate-binding protein 1-B-binding protein
AL1G56500	AT3G46220.1	scaffold_7	9848366	9883992	LCR38	UFL1
AL7G34020	AT4G19905.1	scaffold_7	9848366	9883992	LCR38	LCR38
AL7G34010	AT4G19910.1	scaffold_7	9848366	9883992	LCR38	Toll-Interleukin-Resistance (TIR) domain family protein
AL7G34030	AT4G19910.1	scaffold_7	9848366	9883992	LCR38	Toll-Interleukin-Resistance (TIR) domain family protein
AL7G35660	AT4G18600.1	scaffold_7	10571358	10575565	RPA3	SCARL (WASP)	GO:0006996	organelle organization
AL7G35670	AT4G18596.1	scaffold_7	10571358	10575565	RPA3	Pollen Ole e 1 allergen and extensin family protein
AL7G35680	AT4G18593.1	scaffold_7	10571358	10575565	RPA3	DUSP12
AL7G35690	AT4G18590.1	scaffold_7	10571358	10575565	RPA3	RPA3	GO:0006310, GO:0006259	DNA recombination, DNA metabolic process
AL7G35780	AT4G18501.1	scaffold_7	10622569	10628841	SCEP3	unknown
AL7G35790	AT4G18490.2	scaffold_7	10622569	10628841	SCEP3	SCEP3
AL8G25590	AT5G51330.1	scaffold_8	12887195	12894511	SWI1	SWI1	GO:0006310, GO:0006996, GO:0007127, GO:0061982, GO:0140013, GO:0000280, GO:1903046, GO:0051321, GO:0048285, GO:0019953, GO:0051276, GO:0022402, GO:0007049, GO:0007131, GO:0140527, GO:0035825, GO:0006259	DNA recombination, organelle organization, meiosis I, meiosis I cell cycle process, meiotic nuclear division, nuclear division, meiotic cell cycle process, meiotic cell cycle, organelle fission, sexual reproduction, chromosome organization, cell cycle process, cell cycle, reciprocal meiotic recombination, reciprocal homologous recombination, homologous recombination, DNA metabolic process
