# Supplementary material for: Multiple Autopolyploid Arabidopsis lyrata Populations Stabilized by Long-Range Adaptive Introgression Across Eurasia
Source: Mol Biol Evol. 2025 Jul 24;42(8):msaf153. doi: 10.1093/molbev/msaf153 (PMC12342985; doi:10.1093/molbev/msaf153)
Supplement: msaf153_Supplementary_Data [file msaf153_supplementary_data.zip › SupplementaryData3.fa]

>MW0079553_5_Contig_N8_length_1804_C_H4042
atgagacgtctaccaaaatacaaccaatcttacaccactaccttcttcttcgtcttcgtt
tacacaattctatttcgtccggtgtcctcgatcaatgttaatactttgctatctacagat
tttctgacactctcaagcaaccgaaccattgtatctccccgtcatgtattcgagcttggt
ttcttcaaaaccacctcaaattttggggatgatgatctttggtatctcgggatttggtac
aagacaatccctgagaaaacctacgtatggatcgccaacagagacaaacctcttcttaat
tccaaaggaaccctcaaaatctcaaacaataaccttcttctcctcaatcacgctgatact
cctatctggtcaacgaatctaaccggaagagatgtgagatatccgatggtggcagagctt
ctcgataacggtaatttcgtgctgagaggctccgaaacaagcggccgggaagattttttg
tggcaaagttttgatttcccgacagatactttactcccacagatggaaatgggttgggat
cttaaaacggggcgaaacaaattccttagatcttggagaaaccaatatgaaccgtcaagt
ggtgatttttcgtacagactccagaccgaagggctccctgagttttttctttggaagtta
ggcttacaagtgtttcggagcggtccatgggacggaacccggtttagtggccttccagat
atgcaacaatggaacaacgttaacattggtttcaatttcacagagagcaaagaaaaggtg
gctttcactttccgagccaacgatcacaatatctactcgagattgataatgagtatctca
gggttcttacagctatcgatatgggatcctgcattacgggtatgggaggtattttggtta
tcatcaatggaacagtgcgatatgtacttgatctgtggtcctaatagttactgtgacatg
aacacatctcccttgtgtaattgtcttaaagggtttgtacccatggacttgaagcagtgg
gactcgaacgacgggtcaagtggttgtgtgagaacgacgcgcctgagctgtaacagagac
gagtttttaccgctgaagaagatgaagttgcccgatactacggctgcgacagttgtggac
cggaaatttagtttgaaaggatgtgaagcgaagtgttttgaatattgtaattgtacagca
tttgcgaatacggacattcgtgatggcgggttgggttgtgtgatttggaccggagagctt
ttggatatccggagttatgccaagggaggccaggatctttacgttaggttggctgccact
gatatgg
>ERR3514876_Contig_N18_length_1532_C_H3024
atgagaggtgcagtaccaaaaaaataccattcttacaccttactcttccttttcttcgtc
ttagttctgttccctgatttatctatctctgccaacactttggcagctacagaatctctg
acaatctcgggcaacaaaaccattgtgtctcctggtggtatcttcgagctcggtttcttc
aaaatctttggtgatcgttggtatctggggatttggtacaagaatacccgtgagagaacc
tatgtatgggttgccaatagagacaatcctttctctaattctgttggaatcctcaaaatc
tccaatgctaaccttgtcctcctcaatcaatctgattcccctgtttggtcgacgaatctg
actggagcggtgagatctccggtggtggcagagcttctcgataacggcaatttcgtgcta
aggaactccaaaaccaatgactcagatggatttttgtggcagagctttgatttcccgaca
gatactttactaccgcagatgaaattgggtttggatcacaaaagggggctcaatagattc
cttacttcctggaaaaactcatttgatccgtcaagcggggaatatttatacaaactcgaa
actagagggttgcctgagttaattacttggaagaaagactggatactgtaccggagtggc
tcttgggatggactccagtttagcggcatacctgagatgcaacaatggtacgacattatt
cccagtctcacgaataatagagaggaggtcgcttactccttccgactaaccgaccacaac
atctactcgagattgacaataagtttcacagggcagttacagcgattcacgtgggatccg
acaaaccaagaatggagcatatcctggtctgcaccaaacggcgaatgtgatgcgtatgac
aaatgtggtccttacgcttactgtgacatgagcaaattacccgtgtgtaactgtatcaaa
gggtttcaatcgaggaacccgcaagagtgggcgtcaggagacgtgaggggtggatgtcaa
aggaagacgccgttaaactgcggtaaagatgagtttgtaccgctgagtaaaatgaagttg
ccggctactacgacggcgactgtggacacgagaattggtttggaagattgtaaagagagg
tgcactaacaattgtaattgtacggcctatgcgaatacggatattcgaaaccgtggttca
ggttgtgtgatttggattggagattttgaggatatccgaaatttcgctgccggcggtcaa
gatctttatgttagaatagcagttgctgataccg
>PU_4mix-2_Contig_N15_length_1340_H3021
ccattcttataccttcttcttcttcctttttttcgtcttagttctgttccctgatttctc
tatctctgccaacactttgtcagctacagaatctatgacaatctcaagcaacaaaaccat
tgtgtctcctggtggtgtcttcgagcttggtttcttcaaactccttggtgatagttggta
tcttgggatttggtacaagaaaatccctcagagaacctatgtatgggttgccaatagaga
taatcctctccctaattccattggaatcctcaaaatatccaatgctaatcttgtccttct
aaatcattctgatacccctgtttggtcgacgaatctgactggagcggtgagatctctcgt
ggtggctgaacttctcgacaacggcaatttcgtgctaagggacttcaaaaccaatgattc
aaatggatatttgtggcagagctgcgagttcccgacagatacgctattaccacagatgaa
gttgggtcgggatctcaaaagagggcttaacagattccttagatcctggaaaagcccata
tgatctgtcaagcggagatttctttttcaaacttgaaactcaagggttacctgatttttt
tacgtggaagaaagtcttcagagtgtaccggagcggaccttgggacggaaccaaatttag
tggcataccggaaatgcaacaatgggacaacattaattacaatttcacggagaatggaga
ggaggtcggttacactttccgactattaaacgaaaacctctactcaagattacaaataaa
ttccgtagggttattacagcgatttacgtggattccgtcaaaccaagaatggatcatgta
ctggcttacaccaacggaaaattgtgatttgtatgaatattgtggtccttacgcttactg
tgacatgaacacgtcaccgatatgtaactgtatcgaagggtttgaaccgagaaacctgca
agagtgggaatcaggagacgtgacgagtagttgtcaaaggaagacgtccttgagctgcgg
tacagatgagtttgtgaagcttacgaaaatgaagttgccggctactatggcagcgattgt
ggacaagacaattgggttgcaaggttgtcgagagaggtgccttggggactgcaattgtac
ggcgtatgcgaatacggatattcgaaatggtggttcaggttgtgtgatttgggtgggaga
ctttgtggatatgcgacactacgctgcggccggtcaagatgtttatattagagtgtctgc
tacagataacg
>NT20.4-3_Contig_N7_length_1841_H4043
atgaaaggtgtacgaaacccctaccaccatccttacaccttctccttctcgctcgtcttc
gttgtcttaagtttattttatcctaccttttcgatatctgtcaataccttgtcgtctact
gaaactttgacaatctcaagcaaccgaaccattgtatctcctggtaatgacttcgagctt
ggcttcttcaaattcgactcaaggtctctttggtatctaggaatatggtataagaaagtc
cccgagagaacctacccatgggttgccaacagagacaaccctctctccaatcctatcgga
accctcaaaatctctggtaataatcttgtcctcctcgatcactccaataaacctgtatgg
tcgacaaatcttactagaagaaatgtaagatctcctgtggtggcggagcttcttgctaac
ggaaatttcgtgatgagatactccaacaactaccaaggtggattcttatggcaaagtttt
gattatcctacagatactttactcccgcagatgaaacttggttgggatcgcaaaacaggg
ctcaacagatttcttagatcttggaaaagcttagatgatccatcaagtgggaatttctca
tacaaactcgaaactcgaggattacctgagttttttctattcgacgaagactttctagtt
caccgaagcggtccatggaatggaattcgaatgagtggtataccagaggagcgaaatttg
gactacatgtcttataatttcacgttgaacagcgaggaggcttcttacacgttccaagtg
accaaccacagcatccattcgagactgacgctgggtaacttaggggttctacagcgattc
acatggattccgccagcacgggggtgggttacattctggtctatgccaatggacccccat
tgcgatttgtacgagtcgtgtgggccttattcttactgtgactcgaacgcgtcacctatg
tgtaactgtattcaaggattcaatccctggagcatgcggcaatgggagttgagagatgga
tctagtgggtgtgtgaggaggacgccgctgagctgcagtggagatgggtttgtgcggctg
cagaagatgaagatgccggatactacgaaggcaactgtggactggagaattagtctgaaa
gaatgtagaaagaagtgccttaaagattgcaattgtacagcatttgcgaatgctgatatc
cgcaatggcgggttaggttgtgtaatttggacccgagagctcaaggatctccggaattac
gtagctgagggtcaagatctttatgtcagaatagctgctgctgatttag
