# Supplementary material for: Multiple Autopolyploid Arabidopsis lyrata Populations Stabilized by Long-Range Adaptive Introgression Across Eurasia
Source: Mol Biol Evol. 2025 Jul 24;42(8):msaf153. doi: 10.1093/molbev/msaf153 (PMC12342985; doi:10.1093/molbev/msaf153)
Supplement: msaf153_Supplementary_Data [file msaf153_supplementary_data.zip › SupplementaryData5.xlsx]

## Sheet: Tabellenblatt1
accession name	latitude	longitude	ploidy_man_curated	Species_fin	Type sequencing	ENA BioSample name	Mean Depth Sequencing	Assembly accession	Temporary submission N
al1	69.13	94.04	4	A.lyrata	stLFR	SAMEA114211567	267.85	GCA_963992815	ERZ23795092
al3	69.13	94.04	4	A.lyrata	stLFR	SAMEA114211568	283.08	GCA_963992995	ERZ23795110
al4	69.13	94.04	4	A.lyrata	stLFR	SAMEA114211569	255.60	GCA_963993045	ERZ23795109
NT1.3-1	68.78978	124.02293	2	A.lyrata	stLFR	SAMEA112774996	191.76	GCA_963992905	ERZ23795111
NT10.1	71.80696	127.46523	2	A.lyrata	stLFR	SAMEA114211572	204.49	GCA_963993015	ERZ23795106
NT12.1	69.90925	125.1049	2	A.lyrata	stLFR	SAMEA114211573	151	GCA_963993005	ERZ23795105
NT15.1	71.56023	128.76028	2	A.lyrata	stLFR	SAMEA114211574	158.35	GCA_963992945	ERZ23795104
NT16	72.91466	126.32345	2	A.lyrata	stLFR	SAMEA114211575	179.75	GCA_963993025	ERZ23795103
NT17.4	71.31612	129.44675	2	A.lyrata	stLFR	SAMEA114211576	218.55	GCA_963993035	ERZ23795102
NT18	71.50507	129.28337	2	A.lyrata	stLFR	SAMEA114211577	184.30	GCA_963992935	ERZ23795101
NT19.1	72.35875	127.65138	2	A.lyrata	stLFR	SAMEA114211578	152	GCA_963992885	ERZ23795100
NT20.1	73.37268	126.45977	2	A.lyrata	stLFR	SAMEA114211579	179.13	GCA_963992875	ERZ23795099
NT5.3	71.9924	127.01465	2	A.lyrata	stLFR	SAMEA114211570	189.35	GCA_963992975	ERZ23795108
NT8	66.70192	123.30781	2	A.lyrata	stLFR	SAMEA114211571	216.48	GCA_963992965	ERZ23795107
NT9.1-14	71.62518	128.86804	2	A.lyrata	stLFR	SAMEA112774997	143.61	GCA_963992985	ERZ23795112
PU1mix-4	66.90776	65.69919	4	A.lyrata	stLFR	SAMEA112774998	199.30	GCA_963992915	ERZ23795113
PU3mix-6	66.93358	65.6449	4	A.lyrata	stLFR	SAMEA112774999	184.90	GCA_963993055	ERZ23795121
PU4mix	66.93139	65.59633	4	A.lyrata	stLFR	SAMEA114211580	121	GCA_963992865	ERZ23795093, ERZ23795097
PU5mix-2	66.94763	65.52093	4	A.lyrata	stLFR	SAMEA112775000	192.87	GCA_963993095	ERZ23795114
PU6.8-2	67.02145	65.13496	4	A.lyrata	stLFR	SAMEA112775001	171.36	GCA_963993105	ERZ23795115
PU7-mix2	67.00682	65.08945	4	A.lyrata	stLFR	SAMEA112775002	187.53	GCA_963992895	ERZ23795116
TE10.4-2	68.91428	77.66211	2	A.lyrata	stLFR	SAMEA112775003	203.04	GCA_963992955	ERZ23795117
TE11.4-2	68.94358	77.75743	2	A.lyrata	stLFR	SAMEA112775004	137.87	GCA_963992925	ERZ23795118
TE3.2-2	68.72591	77.74032	2	A.lyrata	stLFR	SAMEA114211581	187.68	GCA_963992835	ERZ23795096
TE4.6-2	68.79245	77.68399	2	A.lyrata	stLFR	SAMEA114211582	98.66	GCA_963992845	ERZ23795095
TE5.8-3	68.79682	77.68553	2	A.lyrata	stLFR	SAMEA114211583	281	GCA_963992825	ERZ23795094
TE6.2	68.79633	77.75588	2	A.lyrata	stLFR	SAMEA112775005	165.54	GCA_963992805	ERZ23795091
TE7.2	68.79345	77.78109	2	A.lyrata	stLFR	SAMEA112775006	185.95	GCA_963993065	ERZ23795119
TE8.6-2	68.86441	77.6911	2	A.lyrata	stLFR	SAMEA112775007	150.26	GCA_963993075	ERZ23795120
TE9.1.2	68.91428	77.66211	2	A.lyrata	stLFR	SAMEA112775008	141.07	GCA_963993085	ERZ23795122
WS1.7.2	66.53735	34.50509	4	A.lyrata	stLFR	SAMEA114211584	310.22	GCA_963992855	ERZ23795098
